# Supplementary material for: Interrogating colorectal cancer metastasis to liver: a search for clinically viable compounds and mechanistic insights in colorectal cancer Patient Derived Organoids
Source: J Exp Clin Cancer Res. 2023 Jul 17;42:170. doi: 10.1186/s13046-023-02754-6 (PMC10351152; doi:10.1186/s13046-023-02754-6)
Supplement: Supplementary file 2 — Additional file 2. [file 13046_2023_2754_MOESM2_ESM.xlsx]

## Sheet: Table S1
	Patient Id	Primary colon cancer (CC)	Liver metastasis (LM1)	2nd or 3rd wave liver metastasis (LM2/LM3)	Adjacent liver (AL)
	1	1C		1LM3	1LS
	4	4C	4LM		4LS
	5	5C	5LM		5LS
	6	6C	6LM		6LS
	7	7C	7LM	7LM2
	8	8C	8LM		8LS
	10	10C	10LM	10LM2	10LS
	12	12C	12LM	12LM3
	20	20C	20LM
	26		26LM
	27		27LM
	40		40LM
	49		49LM
	55		55LM
	62		62LM
	63		63LM
	66		66LM
	68		68LM
	74		74LM
	75		75LM
	81		81LM	81LM2
	82		82LM	82LM2
	83		83LM	83LM2
	84		84LM	84LM2
	87		87LM	87LM2
	88		88LM	88LM2

## Sheet: Table S2
		Gene ontology annotation of the complete set of 228 genes Upregulated in metastatic samples compared to primary tumor
		PANTHER Pathways	# of genes	Fold Enrichment	raw P value	FDR
		Nicotine degradation	5	45.97	3.79e-07	2.11e-05
		Blood coagulation	18	34.48	8.12e-21	1.36e-18
		Plasminogen activating cascade	7	30.65	1.48e-08	1.24e-06
		P ANTHER GO-Slim Biological Process – Enriched terms	# of genes	Fold Enrichment	raw P value	FDR
		negative regulation of blood coagulation	4	91.94	8.83e-07	5.35e-05
		plasma lipoprotein particle clearance	2	61.29	0.00113	0.0226
		triglyceride homeostasis	4	52.54	4.06e-06	0.000201
		cholesterol transport	5	51.08	2.55e-07	1.86e-05
		cholesterol homeostasis	6	50.15	1.63e-08	1.61e-06
		platelet activation	4	36.78	1.2e-05	0.000534
		positive regulation of wound healing	2	36.78	0.00234	0.0414
		cholesterol biosynthetic process	2	36.78	0.00234	0.0411
		zymogen activation	4	30.65	2.15e-05	0.000836
		aromatic amino acid family catabolic process	4	28.29	2.78e-05	0.000979
		negative regulation of endopeptidase activity	15	22.24	3.66e-15	3.99e-12
		negative regulation of peptidase activity	15	21.55	5.49e-15	3.99e-12
		regulation of lipid biosynthetic process	3	19.7	0.000748	0.0157
		acyl-CoA metabolic process	6	16.23	4.1e-06	0.000199
		iron ion transport	4	15.99	0.000189	0.00462
		defense response to Gram-positive bacterium	3	12.54	0.00237	0.0405
		nucleobase metabolic process	3	11.99	0.00266	0.0443
		alpha-amino acid metabolic process	10	9.99	1.53e-07	1.23e-05
		regulation of hormone levels	4	9.43	0.00116	0.023
		fatty acid biosynthetic process	4	7.66	0.00236	0.0408
		organic anion transport	10	5.51	2.29e-05	0.000845
		oxidation-reduction process	11	4.44	5.91e-05	0.0019
		Gene ontology annotation of the complete set of 84 genes Dowenregulated in metastatic samples compared to primary tumor
		PANTHER Pathways	# genes	Fold Enrichment	raw P value	FDR
		Cytoskeletal regulation by Rho GTPase	3	9.66	0.00409	0.683
		CCKR signaling map	4	6.14	0.00444	0.371
		Nicotinic acetylcholine receptor signaling pathway	3	7.54	0.00794	0.442
		Beta2 adrenergic receptor signaling pathway	2	11.24	0.0147	0.615
		Beta1 adrenergic receptor signaling pathway	2	11.24	0.0147	0.492
		5-Hydroxytryptamine biosynthesis	1	88.01	0.015	0.418
		Inflammation mediated by chemokine and cytokine signaling pathway	4	4.14	0.0167	0.398
		PANTHER GO-Slim Biological Process	# genes	Fold Enrichment	raw P value	FDR
		muscle system process	5	26.4	2.02e-06	0.0044
		circulatory system process	4	21.12	5.14e-05	0.0374
		muscle contraction	4	21.55	4.77e-05	0.0521

## Sheet: Table S3
	Annotation of the core of DE genes between primary CRC and colon-to-liver metastasis
	ProteinAtlas annotation of the 42 genes significantly overxepressed in both matched first-wave metastasis and unmatched metastasis compared to CRCs samples as in figure 1c
	35/42 genes are indicated as liver enriched, 4/42 are both intestine and liver-enriched, two genes are not liver enriched while only one (PLGLA) is not indicated as eriched in the selected tissue.
	The genes that result DE also in Li et al 2016 and Ji et al.2020 were selected to obtain a more stringent core of 22 genes representing a specific signature of colon-to-liver metastases.
	NX = normalized counts as in ProteinAtlas;FPKM = Fragments per kilobase million
	Signature shared Li et al 2016, Ji et al.2020	Gene	Gene name	Ensembl ID	Uniprot ID	Disease involvement	RNA tissue enrichemnt and specific NX	RNA cancer specific FPKM	Pathology prognostics - Colorectal cancer	Pathology prognostics - Liver cancer	Tissue RNA - colon [NX]	Tissue RNA - liver [NX]
	Yes	APOB	Apolipoprotein B	ENSG00000084674	P04114	Atherosclerosis, Disease mutation	intestine: 224.8;liver: 442.2	liver cancer: 268.4	unprognostic (2.94e-2)	prognostic favourable (2.06e-4)	0	246.8
	Yes	APOF	Apolipoprotein F	ENSG00000175336	Q13790		liver: 114.0		unprognostic (9.21e-2)	unprognostic (2.00e-2)	2.3	1244.8
	Yes	ASGR2	Asialoglycoprotein receptor 2	ENSG00000161944	P07307		liver: 154.1	liver cancer: 34.8	unprognostic (1.48e-2)	unprognostic (2.08e-3)	0	114
	Yes	C9	Complement C9	ENSG00000113600	P02748	Age-related macular degeneration, Disease mutation	liver: 419.5	liver cancer: 94.3	unprognostic (9.00e-2)	unprognostic (2.02e-2)	0	189.6
	Yes	CPB2	Carboxypeptidase B2	ENSG00000080618	Q96IY4	FDA approved drug targets	liver: 246.8	liver cancer: 13.6	unprognostic (2.44e-3)	unprognostic (7.95e-3)	1.7	57.4
	Yes	CPN2	Carboxypeptidase N subunit 2	ENSG00000178772	P22792		liver: 225.5	liver cancer: 244.3	unprognostic (1.02e-3)	unprognostic (9.98e-3)	0.4	223.9
	Yes	CRP	C-reactive protein	ENSG00000132693	P02741	Cancer-related genes	liver: 1139.7	liver cancer: 295.0	unprognostic (1.75e-1)	unprognostic (1.46e-2)	68.9	442.2
	Yes	CYP2E1	Cytochrome P450 family 2 subfamily E member 1	ENSG00000130649	P05181	Cancer-related genes	liver: 802.4	liver cancer: 1010.0		unprognostic (1.27e-1)	0.1	1139.7
	Yes	DPYS	Dihydropyrimidinase	ENSG00000147647	Q14117	Disease mutation	kidney: 42.2;liver: 103.6	liver cancer: 399.3		unprognostic (7.89e-2)	0.1	450.7
	Yes	FGA	Fibrinogen alpha chain	ENSG00000171560	P02671	Amyloidosis, Cancer-related genes, Disease mutation, FDA approved drug targets	liver: 2009.3	liver cancer: 14.3		prognostic favourable (8.54e-4)	0	80.2
	Yes	FGB	Fibrinogen beta chain	ENSG00000171564	P02675	Cancer-related genes, Disease mutation, FDA approved drug targets	liver: 1908.6	liver cancer: 273.1	unprognostic (1.89e-1)	unprognostic (5.97e-2)	0.3	326.9
	Yes	FGG	Fibrinogen gamma chain	ENSG00000171557	P02679	Cancer-related genes, Disease mutation	liver: 2225.7	liver cancer: 2262.6	unprognostic (4.65e-2)	unprognostic (2.20e-3)	0	1908-06-01
	Yes	FGL1	Fibrinogen like 1	ENSG00000104760	Q08830		liver: 450.7	liver cancer: 185.1	unprognostic (4.69e-2)	unprognostic (2.32e-3)	0	151.4
	Yes	GC	GC, vitamin D binding protein	ENSG00000145321	P02774		liver: 552.1	liver cancer: 265.3	unprognostic (3.83e-5)	unprognostic (2.92e-3)	0.1	802.4
	Yes	HPR	Haptoglobin-related protein	ENSG00000261701	P00739		liver: 151.4	liver cancer: 90.4	unprognostic (1.50e-1)	unprognostic (1.30e-1)	0	419.5
	Yes	ITIH3	Inter-alpha-trypsin inhibitor heavy chain 3	ENSG00000162267	Q06033		liver: 326.9	liver cancer: 1016.1		prognostic favourable (8.08e-4)	0.9	552.1
	Yes	ITIH4	Inter-alpha-trypsin inhibitor heavy chain family member 4	ENSG00000055955	Q14624	Cancer-related genes	liver: 461.4	liver cancer: 92.4	unprognostic (1.33e-1)	unprognostic (1.01e-1)	0.1	135.4
	Yes	LBP	Lipopolysaccharide binding protein	ENSG00000129988	P18428		liver: 429.7	liver cancer: 873.1	unprognostic (1.19e-1)	unprognostic (5.66e-2)	0	404.1
	Yes	ORM1	Orosomucoid 1	ENSG00000229314	P02763	Cancer-related genes	liver: 834.6	liver cancer: 118.6	unprognostic (1.17e-1)	unprognostic (3.63e-3)	0.1	263.3
	Yes	PRG4	Proteoglycan 4	ENSG00000116690	Q92954		adipose tissue: 20.9;liver: 76.0	liver cancer: 153.4	unprognostic (8.11e-2)	unprognostic (7.82e-2)	26.1	123.1
	Yes	VTN	Vitronectin	ENSG00000109072	P04004	Cancer-related genes	liver: 321.7	liver cancer: 11.7	unprognostic (4.01e-1)	prognostic favourable (2.60e-5)	19.5	40.9
	Yes (not annotated in CMap)	SLC13A5	Solute carrier family 13 member 5	ENSG00000141485	Q86YT5	Amelogenesis imperfecta, Disease mutation, Epilepsy	liver: 150.4;salivary gland: 153.9	liver cancer: 214.2	unprognostic (1.61e-1)	unprognostic (1.16e-3)	0.1	154.1
		AADAC	Arylacetamide deacetylase	ENSG00000114771	P22760		adrenal gland: 66.2;intestine: 81.7;liver: 123.1	liver cancer: 171.0	unprognostic (2.93e-1)	prognostic favourable (4.63e-5)	0.1	180.1
		ABCG5	ATP binding cassette subfamily G member 5	ENSG00000138075	Q9H222	Disease mutation	intestine: 54.3;liver: 40.9	liver cancer: 28.4	unprognostic (1.82e-3)	unprognostic (7.33e-2)	2.8	76
		COLEC11	Collectin subfamily member 11	ENSG00000118004	Q9BWP8	Disease mutation	gallbladder: 61.9;liver: 57.4	liver cancer: 69.6	unprognostic (5.42e-2)	unprognostic (3.46e-3)	0.4	88.8
		F12	Coagulation factor XII	ENSG00000131187	P00748	Disease mutation, FDA approved drug targets	liver: 180.1	liver cancer: 1503.5		unprognostic (3.69e-3)	0	2225-07-01
		F5	Coagulation factor V	ENSG00000198734	P12259	Disease mutation, FDA approved drug targets, Thrombophilia	brain: 27.9;liver: 88.8;placenta: 32.2	liver cancer: 356.7	unprognostic (4.54e-2)	unprognostic (5.50e-2)	0.4	429.7
		HABP2	Hyaluronan binding protein 2	ENSG00000148702	Q14520		liver: 135.4	liver cancer: 249.4;pancreatic cancer: 130.5	unprognostic (2.15e-1)	unprognostic (1.67e-1)	68.2	81.8
		HPD	4-hydroxyphenylpyruvate dioxygenase	ENSG00000158104	P32754	Disease mutation, FDA approved drug targets, Mental retardation	liver: 267.5	liver cancer: 450.6	unprognostic (2.48e-1)	prognostic favourable (2.26e-5)	0.3	417.7
		INHBE	Inhibin beta E subunit	ENSG00000139269	P58166		liver: 127.6	liver cancer: 57.6;renal cancer: 11.6		unprognostic (2.38e-3)	2.1	103.6
		ORM2	Orosomucoid 2	ENSG00000228278	P19652		liver: 404.1	liver cancer: 72.7	unprognostic (1.42e-1)	prognostic favourable (2.05e-4)	0	225.5
		SAA4	Serum amyloid A4, constitutive	ENSG00000148965	P35542		liver: 263.3	liver cancer: 7.4	unprognostic (1.67e-1)	unprognostic (5.86e-2)	0.2	461.4
		SERPINA11	Serpin family A member 11	ENSG00000186910	Q86U17		liver: 189.6	liver cancer: 540.9	unprognostic (4.81e-3)	unprognostic (1.13e-2)	0.1	267.5
		SERPINA3	Serpin family A member 3	ENSG00000196136	P01011	Cancer-related genes, Disease mutation	liver: 1244.8	liver cancer: 82.4	unprognostic (6.22e-2)	unprognostic (1.63e-3)	0	101.8
		SERPINA6	Serpin family A member 6	ENSG00000170099	P08185	Disease mutation	liver: 223.9	liver cancer: 2216.6	unprognostic (2.29e-2)	prognostic favourable (3.74e-4)	0	321.7
		SERPINA7	Serpin family A member 7	ENSG00000123561	P05543		liver: 101.8	liver cancer: 27.8	unprognostic (3.24e-2)	unprognostic (6.79e-2)	0.1	150.4
		SERPINF2	Serpin family F member 2	ENSG00000167711	P08697	Disease mutation	liver: 417.7	liver cancer: 34.4	unprognostic (3.45e-1)	unprognostic (3.13e-1)	0	127.6
		SLC17A2	Solute carrier family 17 member 2	ENSG00000112337	O00624		liver: 80.2	liver cancer: 2431.6	unprognostic (6.25e-2)	prognostic favourable (7.33e-4)	0	2009-03-01
		TM4SF4	Transmembrane 4 L six family member 4	ENSG00000169903	P48230		gallbladder: 196.0;intestine: 126.4;liver: 81.8	liver cancer: 2506.9	unprognostic (1.09e-2)	unprognostic (2.29e-1)	0	834.6
		PLGLA	Plasminogen-like protein A	ENSG00000240935	Q15195
		APOA4	Apolipoprotein A-IV	ENSG00000110244	P06727		intestine: 593.6	liver cancer: 291.6		unprognostic (8.81e-2)	293.8	93.3
		GATA4	GATA binding protein 4	ENSG00000136574	P43694	Atrial septal defect, Cardiomyopathy, Disease mutation	heart muscle: 42.5;intestine: 29.9;ovary: 63.4;pancreas: 49.9	stomach cancer: 21.8	unprognostic (2.36e-1)	unprognostic (8.55e-3)	16.8	26.5

## Sheet: Table S4
	Table S4. List of the compouds ordered according to the similarity of DE genes-sets to the core of 21 genes characteristic of colon-to-liver metastasis annotated in CMap.
	A negative score indicates that the compoud induced an effect opposite to the signature (i.e. inhibits the genes belonging to the signature)
		Rank	Score	Type	ID	Name	Description
		8552	−99,93	cp	BRD-K52751261	TAK-715	p38 MAPK inhibitor
		8528	−99,86	cp	BRD-K41260949	valproic-acid	HDAC inhibitor
		8529	−99,86	cp	BRD-A65145453	ATPA	Glutamate receptor agonist
		8515	−99,8	cp	BRD-K94270326	ecopipam	Dopamine receptor antagonist
		8511	−99,79	cp	BRD-K44876623	zolpidem	Benzodiazepine receptor agonist
		8512	−99,79	cp	BRD-K65639003	icariin	Phosphodiesterase inhibitor
		8513	−99,79	cp	BRD-A56675431	altizide	Thiazide diuretic
		8501	−99,75	cp	BRD-K07996107	harpagoside	Acetylcholinesterase inhibitor
		8488	−99,68	cp	BRD-K06878038	deferiprone	Chelating agent
		8481	−99,65	cp	BRD-K22009844	phenprobamate	Muscle relaxant
		8476	−99,61	cp	BRD-K18678457	ZD-7288	HCN channel blocker
		8477	−99,61	cp	BRD-K85383046	IAA-94	Chloride channel blocker
		8469	−99,58	cp	BRD-K34508425	KUC103898N
		8475	−99,58	cp	BRD-K20920669	cromoglicic-acid	Immunosuppressant
		8465	−99,54	cp	BRD-K05395900	nicotine	Acetylcholine receptor agonist
		8459	−99,5	cp	BRD-K90382497	GW-843682X	PLK inhibitor
		8452	−99,44	cp	BRD-K19309090	SR-95639A	Acetylcholine receptor agonist
		8447	−99,42	cp	BRD-K99063460	didanosine	Nucleoside reverse transcriptase inhibitor
		8440	−99,36	cp	BRD-K24538644	KUC104502N
		8435	−99,3	cp	BRD-A48257147	PHCCC	Glutamate receptor agonist
		8432	−99,27	cp	BRD-K26373640	IKK-2-inhibitor	IKK inhibitor
		8423	−99,19	cp	BRD-K35498378	alrestatin	Aldose reductase inhibitor
		8415	−99,12	cp	BRD-K74913225	brinzolamide	Carbonic anhydrase inhibitor
		8410	−99,07	cp	BRD-K77625572	etomoxir	Carnitine palmitoyltransferase inhibitor
		8395	−98,98	cp	BRD-K95655893	MAZ-51	VEGFR inhibitor
		8392	−98,94	cp	BRD-K24656285	farnesol	FXR agonist
		8379	−98,83	cp	BRD-K56001384	antimycin-a	ATP synthase inhibitor
		8377	−98,8	cp	BRD-K39733634	L-161982	Prostanoid receptor antagonist
		8372	−98,77	cp	BRD-K74514084	pazopanib	KIT inhibitor
		8373	−98,77	cp	BRD-K68997413	PF-3845	FAAH inhibitor
		8374	−98,77	cp	BRD-K08806317	timolol	Adrenergic receptor antagonist
		8367	−98,74	cp	BRD-A43974499	reboxetine	Adrenergic receptor antagonist
		8366	−98,73	cp	BRD-K66956375	oleoylethanolamide	Cannabinoid receptor agonist
		8360	−98,66	cp	BRD-K43764301	dexketoprofen	Cyclooxygenase inhibitor
		8357	−98,59	cp	BRD-K95309561	dienestrol	Estrogen receptor agonist
		8346	−98,52	cp	BRD-K99411983	lumicolchicine	Colchicine isomer, non-binder of microtubules
		8347	−98,52	cp	BRD-K66876909	linezolid	Bacterial 50S ribosomal subunit inhibitor
		8341	−98,48	cp	BRD-A88774919	doxycycline	Bacterial 30S ribosomal subunit inhibitor
		8342	−98,48	cp	BRD-A50157456	terbutaline	Adrenergic receptor agonist
		8337	−98,45	cp	BRD-K80431395	triciribine	AKT inhibitor
		8328	−98,34	cp	BRD-A41304429	practolol	Adrenergic receptor antagonist
		8329	−98,34	cp	BRD-K79131256	albendazole	Anthelmintic
		8327	−98,33	cp	BRD-K97061094	azacyclonol	Histamine receptor antagonist
		8320	−98,26	cp	BRD-K60298136	ITE	Aryl hydrocarbon receptor agonist
		8317	−98,24	cp	BRD-K51941867	LM-1685	Cyclooxygenase inhibitor
		8318	−98,24	cp	BRD-A91699651	chloroquine	Antimalarial
		8313	−98,2	cp	BRD-K70557564	zosuquidar	P-glycoprotein inhibitor
		8314	−98,2	cp	BRD-K38003476	clocortolone	Glucocorticoid receptor agonist
		8312	−98,17	cp	BRD-K15402119	huperzine-a	Acetylcholinesterase inhibitor
		8301	−98,1	cp	BRD-K24576554	AT-9283	JAK inhibitor
		8295	−98,03	cp	BRD-K51805276	temefos	Cholinesterase inhibitor
		8286	−97,89	cp	BRD-A14798026	mestranol	Estrogen receptor agonist
		8285	−97,88	cp	BRD-K15262564	mupirocin	Isoleucyl-tRNA synthetase inhibitor
		8281	−97,86	cp	BRD-K12762134	XAV-939	Tankyrase inhibitor
		8280	−97,85	cp	BRD-K17823458	danoprevir	HCV inhibitor
		8279	−97,84	cp	BRD-K50938287	sumatriptan	Serotonin receptor agonist
		8275	−97,82	cp	BRD-K46862739	metyrapone	Cytochrome P450 inhibitor
		8273	−97,78	cp	BRD-U44700465	HG-5-88-01	Protein kinase inhibitor
		8268	−97,73	cp	BRD-K14550461	doxercalciferol	Vitamin D receptor agonist
		8262	−97,67	cp	BRD-K68246049	TTNPB	Retinoid receptor agonist
		8261	−97,66	cp	BRD-K09416995	lovastatin	HMGCR inhibitor
		8259	−97,65	cp	BRD-K86003836	flubendazole	Tubulin inhibitor
		8256	−97,62	cp	BRD-A52172093	VU-0413807-2	Calcium channel blocker
		8250	−97,54	cp	BRD-K06817181	BRD-K06817181	JAK inhibitor
		8249	−97,53	cp	BRD-A74771556	nikkomycin	Chitin inhibitor
		8247	−97,5	cp	BRD-K54987996	CAY-10578	Casein kinase inhibitor
		8243	−97,46	cp	BRD-A42423104	benproperine	Antitussive
		8244	−97,46	cp	BRD-K23566484	nilutamide	Androgen receptor antagonist
		8236	−97,41	cp	BRD-A30815329	felodipine	Calcium channel blocker
		8225	−97,23	cp	BRD-K76723084	isotretinoin	Retinoid receptor agonist
		8222	−97,22	cp	BRD-K68332390	ponalrestat	Aldose reductase inhibitor
		8217	−97,18	cp	BRD-K19894101	MST-312	Telomerase inhibitor
		8218	−97,18	cp	BRD-K53523901	arctigenin	MEK inhibitor
		8203	−97,06	cp	BRD-K28183345	proguanil	Dihydrofolate reductase inhibitor
		8196	−96,99	cp	BRD-K71926323	marbofloxacin	Bacterial DNA gyrase inhibitor
		8191	−96,93	cp	BRD-K63923597	barasertib	Aurora kinase inhibitor
		8190	−96,92	cp	BRD-K79425933	benperidol	Dopamine receptor antagonist
		8188	−96,9	cp	BRD-K22631935	neurodazine	Neurogenesis of non-pluripotent C2C12 myoblast inducer
		8187	−96,89	cp	BRD-A34208323	VU-0404997-2	Glutamate receptor modulator
		8184	−96,88	cp	BRD-K64310881	MW-STK33-3B	Potassium channel activator
		8182	−96,86	cp	BRD-K68132782	terbinafine	Fungal squalene epoxidase inhibitor
		8181	−96,82	cp	BRD-K88742110	BRD-K88742110	HDAC inhibitor
		8179	−96,81	cp	BRD-A18043272	phensuximide	Succinimide antiepileptic
		8175	−96,77	cp	BRD-K35377380	I-OMe-AG-538	IGF-1 inhibitor
		8168	−96,63	cp	BRD-A04352665	maraviroc	CC chemokine receptor antagonist
		8167	−96,6	cp	BRD-A97104540	fenoterol	Adrenergic receptor agonist
		8159	−96,54	cp	BRD-A85472596	L-670596	Prostanoid receptor antagonist
		8158	−96,53	cp	BRD-K18895904	olanzapine	Dopamine receptor antagonist
		8152	−96,48	cp	BRD-K50417881	eticlopride	Dopamine receptor antagonist
		8145	−96,43	cp	BRD-K77998258	ganglioside	SRC activator
		8147	−96,43	cp	BRD-A36267905	buphenine	Adrenergic receptor agonist
		8143	−96,41	cp	BRD-A54880345	etomidate	GABA receptor modulator
		8139	−96,36	cp	BRD-K22096725	ALW-II-49-7	Ephrin inhibitor
		8136	−96,32	cp	BRD-K33396764	alpha-linolenic-acid	Omega 3 fatty acid stimulant
		8135	−96,26	cp	BRD-K37456065	VU-0365114-2	M5 modulator
		8128	−96,16	cp	BRD-A52282606	lacidipine	Calcium channel blocker
		8129	−96,16	cp	BRD-K70241288	L-692585	Growth hormone releasing peptide ligand agonist
		8127	−96,14	cp	BRD-A83937277	mephenytoin	Hydantoin antiepileptic
		8117	−96,06	cp	BRD-K31553034	zibotentan	Endothelin receptor antagonist
		8112	−96,04	cp	BRD-K48869804	icilin	TRPV agonist
		8111	−96,03	cp	BRD-K12539581	nocodazole	Tubulin inhibitor
		8108	−96,02	cp	BRD-A35108200	dexamethasone	Glucocorticoid receptor agonist
		8105	−95,95	cp	BRD-A56892734	esomeprazole	ATPase inhibitor
		8106	−95,95	cp	BRD-K91315211	betahistine	Histamine receptor agonist
		8097	−95,86	cp	BRD-A36217750	sulfinpyrazone	Uricosuric blocker
		8091	−95,77	cp	BRD-K53665955	MK-5108	Aurora kinase inhibitor
		8080	−95,69	cp	BRD-K66766661	17-beta-estradiol	Estrogen receptor agonist
		8081	−95,69	cp	BRD-A54029483	IRL-2500	Endothelin receptor antagonist
		8077	−95,63	cp	BRD-K63915849	AS-604850	PI3K inhibitor
		8076	−95,62	cp	BRD-A07395371	esmolol	Adrenergic receptor antagonist
		8075	−95,61	cp	BRD-K29733039	deforolimus	MTOR inhibitor
		8071	−95,6	cp	BRD-K64514229	toltrazuril	Antiprotozoal
		8063	−95,5	cp	BRD-K55930204	phenytoin	Hydantoin antiepileptic
		8064	−95,5	cp	BRD-A25576662	streptozotocin	DNA alkylating agent
		8062	−95,48	cp	BRD-A32949107	MRS-1845	Calcium channel blocker
		8060	−95,45	cp	BRD-A31227688	kynuramine	Aryl hydrocarbon receptor activator
		8055	−95,4	cp	BRD-K13087974	4,5-dianilinophthalimide	EGFR inhibitor
		8049	−95,35	cp	BRD-K04833372	GSK-1904529A	IGF-1 inhibitor
		8050	−95,35	cp	BRD-K63195589	tipifarnib	Farnesyltransferase inhibitor
		8044	−95,29	cp	BRD-K89348303	ramipril	ACE inhibitor
		8040	−95,28	cp	BRD-K83144676	olmesartan	Angiotensin antagonist
		8041	−95,28	cp	BRD-K13725475	rhodomyrtoxin	Cytotoxic agent
		8038	−95,26	cp	BRD-A56359832	zileuton	Leukotriene inhibitor
		8034	−95,24	cp	BRD-K72264770	QW-BI-011	Histone lysine methyltransferase inhibitor
		8036	−95,24	cp	BRD-K96354014	nifedipine	Calcium channel blocker
		8032	−95,21	cp	BRD-K17349619	HLI-373	MDM inhibitor
		8026	−95,17	cp	BRD-A06390036	hydroquinidine	Antiarrhythmic
		8027	−95,17	cp	BRD-A34706053	CGP-12177	Adrenergic receptor agonist
		8025	−95,16	cp	BRD-K55420858	mirin	MRE11A exonuclease inhibitor
		8024	−95,13	cp	BRD-K66206289	lobeline	Acetylcholine receptor antagonist
		8023	−95,09	cp	BRD-K08273968	griseofulvin	Tubulin inhibitor
		8019	−95,04	cp	BRD-K68190965	GR-46611	Serotonin receptor agonist
		8015	−94,96	cp	BRD-A73680854	PT-630	Dipeptidyl peptidase inhibitor
		8013	−94,93	cp	BRD-A48809242	IB-MECA	Adenosine receptor agonist
		8012	−94,91	cp	BRD-K67445247	flurofamide	Urease inhibitor
		8010	−94,87	cp	BRD-K05977823	tenovins	SIRT inhibitor
		8008	−94,84	cp	BRD-A22769835	homochlorcyclizine	Antihistamine
		8004	−94,82	cp	BRD-K72816382	cinalukast	Leukotriene receptor antagonist
		8002	−94,81	cp	BRD-K56596464	QX-314	Sodium channel blocker
		8001	−94,8	cp	BRD-A67438293	treprostinil	Prostacyclin analog
		7995	−94,74	cp	BRD-K84566043	fenpiverinium	Acetylcholine receptor antagonist
		7992	−94,71	cp	BRD-K31843556	T-0070907	PPAR receptor antagonist
		7991	−94,69	cp	BRD-K46212057	voriconazole	Cytochrome P450 inhibitor
		7986	−94,61	cp	BRD-K62965247	tipifarnib-P2	farnesyltransferase inhibitor
		7984	−94,59	cp	BRD-K37848908	ceforanide	Penicillin binding protein inhibitor
		7985	−94,59	cp	BRD-A17655518	ibuprofen	Cyclooxygenase inhibitor
		7980	−94,54	cp	BRD-A80383043	BRD-A80383043	Glutamate receptor agonist
		7975	−94,49	cp	BRD-K82143716	flucytosine	Antifungal
		7974	−94,48	cp	BRD-A33833419	TER-14687	Inhibitor of translocation of PKCq in T cells
		7973	−94,47	cp	BRD-A55815733	phylloquinone	Vitamin K
		7966	−94,42	cp	BRD-K02953697	naringin	Cytochrome P450 inhibitor
		7964	−94,41	cp	BRD-A38913120	BH3I-1	BCL inhibitor
		7962	−94,37	cp	BRD-A31800922	procyclidine	Acetylcholine receptor antagonist
		7959	−94,36	cp	BRD-A49765801	fludroxycortide	Glucocorticoid receptor agonist
		7953	−94,23	cp	BRD-K17868609	BRL-54443	Serotonin receptor agonist
		7951	−94,22	cp	BRD-K09638361	SA-63133	−666
		7950	−94,21	cp	BRD-K85133207	HDAC1-selective	HDAC inhibitor
		7948	−94,2	cp	BRD-K46766488	S-14506	Serotonin receptor agonist
		7947	−94,19	cp	BRD-K09859624	methantheline	Acetylcholine receptor antagonist
		7943	−94,17	cp	BRD-K56429665	calcipotriol	Vitamin D receptor agonist
		7941	−94,08	cp	BRD-K92731339	perindopril	ACE inhibitor
		7938	−94,05	cp	BRD-K61323504	SB-225002	CC chemokine receptor antagonist
		7936	−93,99	cp	BRD-K20714604	RS-56812	Serotonin receptor partial agonist
		7934	−93,97	cp	BRD-K19554809	MK-212	Serotonin receptor agonist
		7935	−93,97	cp	BRD-K51290057	SA-792709	Retinoid receptor agonist
		7928	−93,81	cp	BRD-K51918615	iodophenpropit	Histamine receptor antagonist
		7924	−93,8	cp	BRD-K90333595	phentolamine	Adrenergic receptor antagonist
		7927	−93,8	cp	BRD-A07780951	orciprenaline	Adrenergic receptor agonist
		7922	−93,76	cp	BRD-K08109516	L-701324	Glutamate receptor antagonist
		7918	−93,7	cp	BRD-K29359156	ebselen	H+/K+-ATPase inhibitor
		7916	−93,66	cp	BRD-K06980535	promazine	Dopamine receptor antagonist
		7915	−93,64	cp	BRD-K10995081	perphenazine	Dopamine receptor antagonist
		7913	−93,62	cp	BRD-A42628519	iopanoic-acid	Radiopaque medium
		7912	−93,59	cp	BRD-K57718010	pentylenetetrazol	GABA receptor antagonist
		7910	−93,52	cp	BRD-K37865504	LY-2183240	FAAH inhibitor
		7906	−93,5	cp	BRD-K30480208	torasemide	Electrolyte reabsorption inhibitor
		7903	−93,47	cp	BRD-K20285085	fostamatinib	SYK inhibitor
		7902	−93,45	cp	BRD-A51393488	noscapine	Bradykinin receptor antagonist
		7900	−93,39	cp	BRD-K72703948	ZM-447439	Aurora kinase inhibitor
		7896	−93,35	cp	BRD-K25504083	cytochalasin-d	Actin polymerization inhibitor
		7889	−93,27	cp	BRD-K99696746	fatostatin	SREBP inhibitor
		7888	−93,26	cp	BRD-K54665485	R-59022	Diacylglycerol kinase inhibitor
		7885	−93,2	cp	BRD-A15079084	phorbol-12-myristate-13-acetate	PKC activator
		7886	−93,2	cp	BRD-K29313308	HDAC3-selective	HDAC inhibitor
		7884	−93,19	cp	BRD-K84987553	MDM2-inhibitor	MDM inhibitor
		7875	−93,11	cp	BRD-K94325918	kinetin-riboside	Apoptosis stimulant
		7872	−93,07	cp	BRD-K81169441	cerivastatin	HMGCR inhibitor
		7866	−92,97	cp	BRD-K00317371	RITA	MDM inhibitor
		7862	−92,96	cp	BRD-K89162000	tandutinib	FLT3 inhibitor
		7863	−92,96	cp	BRD-K62200014	anagrelide	Phosphodiesterase inhibitor
		7861	−92,93	cp	BRD-K86600316	RS-79948	Adrenergic receptor antagonist
		7859	−92,92	cp	BRD-K62012036	acitretin	Retinoid receptor agonist
		7852	−92,83	cp	BRD-K56115039	BU-226	Imidazoline receptor ligand
		7850	−92,82	cp	BRD-A87719232	naproxen	Cyclooxygenase inhibitor
		7845	−92,74	cp	BRD-K59633790	VU-0420363-1	SARS coronavirus 3C-like protease inhibitor
		7843	−92,73	cp	BRD-K78659596	MLN-2238	Proteasome inhibitor
		7844	−92,73	cp	BRD-K31238592	devazepide	CCK receptor antagonist
		7832	−92,62	cp	BRD-A39268308	epibatidine	Acetylcholine receptor agonist
		7828	−92,6	cp	BRD-K57569181	pentoxifylline	Phosphodiesterase inhibitor
		7826	−92,52	cp	BRD-K43887077	dopamine	Dopamine receptor agonist
		7824	−92,49	cp	BRD-K98426715	tubacin	HDAC inhibitor
		7822	−92,47	cp	BRD-K60038276	irbesartan	Angiotensin receptor antagonist
		7821	−92,46	cp	BRD-K36258877	AZ-10417808	Caspase inhibitor
		7818	−92,42	cp	BRD-K54790157	trioxsalen	DNA synthesis inhibitor
		7819	−92,42	cp	BRD-K32696739	noreleagnine	Monoamine oxidase inhibitor
		7816	−92,4	cp	BRD-K19416115	sitagliptin	Dipeptidyl peptidase inhibitor
		7807	−92,17	cp	BRD-K89014967	AS-703026	MEK inhibitor
		7805	−92,1	cp	BRD-K98763141	niflumic-acid	Cyclooxygenase inhibitor
		7800	−92,03	cp	BRD-K63265447	docetaxel	Tubulin inhibitor
		7799	−92,01	cp	BRD-K11433652	aspirin	Cyclooxygenase inhibitor
		7795	−91,93	cp	BRD-K67298865	SB-431542	TGF beta receptor inhibitor
		7791	−91,91	cp	BRD-K97564742	mepyramine	Histamine receptor antagonist
		7789	−91,84	cp	BRD-K97810537	beclometasone	Glucocorticoid receptor agonist
		7788	−91,79	cp	BRD-K43330982	JTE-013	Lysophospholipid receptor antagonist
		7784	−91,74	cp	BRD-A02180903	betamethasone	Glucocorticoid receptor agonist
		7781	−91,72	cp	BRD-K93331255	lypressin	Vasopressin receptor agonist
		7782	−91,72	cp	BRD-K16195444	oxymetazoline	Adrenergic receptor agonist
		7771	−91,54	cp	BRD-K23583188	lavendustin-a	EGFR inhibitor
		7769	−91,49	cp	BRD-K57886322	fluocinonide	Glucocorticoid receptor agonist
		7763	−91,45	cp	BRD-K16478699	PLX-4720	RAF inhibitor
		7762	−91,44	cp	BRD-K76133116	benzydamine	Membrane integrity inhibitor
		7761	−91,42	cp	BRD-K24994810	androstenol	GABA receptor modulator
		7758	−91,41	cp	BRD-K40624912	ZM-39923	JAK inhibitor
		7756	−91,35	cp	BRD-A34751532	homosalate	HSP inducer
		7753	−91,3	cp	BRD-A26845397	isamoltan	Adrenergic receptor antagonist
		7751	−91,28	cp	BRD-K96144918	mead-acid	KPL-1 tumor suppressor
		7747	−91,24	cp	BRD-A09472452	flecainide	Sodium channel blocker
		7742	−91,19	cp	BRD-K81783531	VX-222	HCV inhibitor
		7739	−91,14	cp	BRD-K11905747	spectinomycin	Bacterial 30S ribosomal subunit inhibitor
		7737	−91,1	cp	BRD-A15435692	BMY-14802	Sigma receptor antagonist
		7733	−91,07	cp	BRD-K95899059	LY-344864	Serotonin receptor agonist
		7729	−91,04	cp	BRD-K91623615	ABT-751	Tubulin inhibitor
		7725	−90,97	cp	BRD-K80725821	RS-16566	Serotonin receptor antagonist
		7724	−90,96	cp	BRD-A39522003	OMDM-2	FAAH inhibitor
		7722	−90,91	cp	BRD-A52650764	ingenol	PKC activator
		7719	−90,87	cp	BRD-K05977355	fluconazole	Sterol demethylase inhibitor
		7717	−90,85	cp	BRD-K03384561	roquinimex	Angiogenesis inhibitor
		7715	−90,8	cp	BRD-A49370193	RO-60-0175	Serotonin receptor agonist
		7716	−90,8	cp	BRD-K15164005	apoptosis-activator-II	Carboxylesterase inhibitor
		7714	−90,79	cp	BRD-K64881305	ispinesib	Kinesin-like spindle protein inhibitor
		7712	−90,76	cp	BRD-K21450440	benzthiazide	Carbonic anhydrase inhibitor
		7710	−90,75	cp	BRD-K56343971	vemurafenib	RAF inhibitor
		7707	−90,72	cp	BRD-A09925278	etilefrine	Adrenergic receptor agonist
		7705	−90,7	cp	BRD-A99177642	deltaline	Acetylcholine receptor antagonist
		7700	−90,61	cp	BRD-K32828673	chelidonine	Tubulin inhibitor
		7695	−90,55	cp	BRD-A03359064	ICI-89406	Adrenergic receptor antagonist
		7692	−90,5	cp	BRD-K29530284	amlexanox	Histamine receptor modulator
		7693	−90,5	cp	BRD-K67080878	milrinone	Phosphodiesterase inhibitor
		7694	−90,5	cp	BRD-K62056274	quipazine	Serotonin receptor agonist
		7684	−90,33	cp	BRD-K46317332	proadifen	Nitric oxide synthase inhibitor
		7680	−90,27	cp	BRD-K98769987	flumazenil	Benzodiazepine receptor antagonist
		7677	−90,21	cp	BRD-K81062487	taurocholic-acid	Bile acid
		7668	−90,09	cp	BRD-K75699339	rizatriptan	Serotonin receptor agonist
		7662	−89,98	cp	BRD-K54316499	tolterodine	Acetylcholine receptor antagonist
		7661	−89,97	cp	BRD-K45330754	diethylstilbestrol	Estrogen receptor agonist
		7652	−89,85	cp	BRD-K11107424	tiotidine	Histamine receptor antagonist
		7644	−89,75	cp	BRD-A17819071	gedunin	HSP inhibitor
		7640	−89,69	cp	BRD-K76810206	nicergoline	Adrenergic receptor antagonist
		7635	−89,64	cp	BRD-K08619574	thioproperazine	Dopamine receptor antagonist
		7634	−89,61	cp	BRD-K96527333	dehydroisoandosterone	GABA receptor modulator
		7619	−89,3	cp	BRD-K86509404	iso-olomoucine	CDK inhibitor
		7615	−89,26	cp	BRD-K85402309	dovitinib	EGFR inhibitor
		7614	−89,25	cp	BRD-K05350981	oligomycin-c	ATPase inhibitor
		7607	−89,06	cp	BRD-K82357231	desloratadine	Histamine receptor antagonist
		7598	−88,96	cp	BRD-K32330832	VER-155008	HSP inhibitor
		7592	−88,86	cp	BRD-A28105619	cucurbitacin-i	JAK inhibitor
		7591	−88,85	cp	BRD-K12002134	megestrol	progesterone receptor agonist
		7588	−88,84	cp	BRD-K22828899	TUL-XXI039	Serine/threonine kinase inhibitor
		7589	−88,84	cp	BRD-A51829654	BRL-15572	Serotonin receptor antagonist
		7586	−88,81	cp	BRD-K61314889	IWR-1-ENDO	PARP inhibitor
		7583	−88,78	cp	BRD-K65786282	CGP-7930	GABA receptor modulator
		7584	−88,78	cp	BRD-A91866971	SQ-29548	Thromboxane receptor antagonist
		7581	−88,76	cp	BRD-K47679368	bromfenac	Cyclooxygenase inhibitor
		7579	−88,72	cp	BRD-K55034111	pefloxacin	Bacterial DNA gyrase inhibitor
		7574	−88,64	cp	BRD-K32107296	temozolomide	DNA alkylating agent
		7571	−88,6	cp	BRD-A36707673	hydroxycholesterol	LXR agonist
		7572	−88,6	cp	BRD-A92670106	tocainide	Sodium channel blocker
		7564	−88,44	cp	BRD-K44849676	capsazepine	TRPV agonist
		7561	−88,36	cp	BRD-K54256913	MK-1775	WEE1 kinase inhibitor
		7562	−88,36	cp	BRD-A19195498	trimipramine	Norepinephrine reuptake inhibitor
		7558	−88,25	cp	BRD-A60070924	alpha-estradiol	Estrogen receptor agonist
		7545	−88,09	cp	BRD-M30523314	vinorelbine	Tubulin inhibitor
		7540	−88	cp	BRD-K54529596	captopril	ACE inhibitor
		7539	−87,99	cp	BRD-K57930253	nitrazepam	Benzodiazepine receptor agonist
		7535	−87,95	cp	BRD-K52394958	GR-159897	Tachykinin antagonist
		7533	−87,94	cp	BRD-K84709232	caffeic-acid	Lipoxygenase inhibitor
		7525	−87,81	cp	BRD-K06080977	eicosatetraynoic-acid	Cyclooxygenase inhibitor
		7523	−87,8	cp	BRD-K04210847	tamoxifen	Estrogen receptor antagonist
		7520	−87,71	cp	BRD-K53570330	carbofuran	Cholinesterase inhibitor
		7518	−87,7	cp	BRD-M47937986	cefatrizine	Bacterial cell wall synthesis inhibitor
		7519	−87,7	cp	BRD-K70301876	escitalopram	Selective serotonin reuptake inhibitor (SSRI)
		7513	−87,65	cp	BRD-K91145395	prostratin	PKC activator
		7512	−87,62	cp	BRD-K38055836	etamivan	Respiratory stimulant
		7508	−87,55	cp	BRD-A59808129	guggulsterone	Cholesterol inhibitor
		7503	−87,48	cp	BRD-A01317026	7,8-dihydro-L-biopterin	Dihydroneopterin aldolase inhibitor
		7496	−87,33	cp	BRD-K67013324	luzindole	Melatonin receptor antagonist
		7491	−87,18	cp	BRD-A28318179	aminomethyltransferase	Nitric oxide synthase inhibitor
		7485	−87,1	cp	BRD-K66792149	quinoclamine	Algicide
		7482	−87,08	cp	BRD-K11158509	tyrphostin-B44	EGFR inhibitor
		7481	−87,07	cp	BRD-K01779529	fluoropyruvate	Pyruvate dehydrogenase kinase inhibitor
		7479	−86,99	cp	BRD-K68620903	dydrogesterone	Progesterone receptor agonist
		7475	−86,93	cp	BRD-K49657628	tyrphostin-AG-18	EGFR inhibitor
		7476	−86,93	cp	BRD-K82941592	rosuvastatin	HMGCR inhibitor
		7472	−86,92	cp	BRD-A10420615	cyclopiazonic-acid	ATPase inhibitor
		7465	−86,84	cp	BRD-K45479396	BP-554	Serotonin receptor agonist
		7462	−86,77	cp	BRD-K64746805	MBCQ	Phosphodiesterase inhibitor
		7455	−86,64	cp	BRD-K91900765	VX-745	p38 MAPK inhibitor
		7454	−86,63	cp	BRD-K71430621	clobenpropit	Histamine receptor antagonist
		7453	−86,58	cp	BRD-A65440446	cimaterol	Adrenergic receptor agonist
		7450	−86,56	cp	BRD-K60476892	YC-1	Guanylyl cyclase activator
		7448	−86,49	cp	BRD-K30677119	PP-30	RAF inhibitor
		7439	−86,31	cp	BRD-A90515964	guaifenesin	Expectorant
		7438	−86,28	cp	BRD-A26711594	nicardipine	Calcium channel blocker
		7437	−86,24	cp	BRD-A06784547	MRS-1334	Adenosine receptor antagonist
		7436	−86,21	cp	BRD-K70883034	nimetazepam	GABA receptor agonist
		7433	−86,11	cp	BRD-K89708791	rifaximin	RNA synthesis inhibitor
		7427	−85,97	cp	BRD-K93618743	ipriflavone	Bone resorption inhibitor
		7424	−85,93	cp	BRD-K50311478	tosyl-phenylalanyl-chloromethyl-ketone	Chymotrypsin inhibitor
		7419	−85,87	cp	BRD-K96720755	relcovaptan	Vasopressin receptor antagonist
		7415	−85,77	cp	BRD-K63784565	BRD-K63784565	Topoisomerase inhibitor
		7413	−85,76	cp	BRD-K52512893	SC-19220	Prostanoid receptor antagonist
		7410	−85,73	cp	BRD-K06221026	DUP-697	Cyclooxygenase inhibitor
		7409	−85,69	cp	BRD-M07438658	lapatinib	EGFR inhibitor
		7408	−85,68	cp	BRD-K13819402	desoxypeganine	Acetylcholinesterase inhibitor
		7406	−85,67	cp	BRD-K28667793	pyrazinamide	Fatty acid synthase inhibitor
		7404	−85,6	cp	BRD-K29582115	ziprasidone	Dopamine receptor antagonist
		7402	−85,55	cp	BRD-A41145729	methoprene-acid	Retinoid receptor agonist
		7395	−85,41	cp	BRD-K74430258	1,2-dichlorobenzene	Hepatotoxicant
		7387	−85,29	cp	BRD-K43149758	myricetin	Androgen receptor agonist
		7381	−85,14	cp	BRD-K37720887	SB-525334	TGF beta receptor inhibitor
		7379	−85,08	cp	BRD-K54210043	NS-1619	Calcium channel activator
		7377	−85,05	cp	BRD-K82795137	loratadine	Histamine receptor antagonist
		7376	−85,02	cp	BRD-A09056319	alfuzosin	Adrenergic receptor antagonist
		7374	−84,94	cp	BRD-K47780086	penciclovir	DNA directed DNA polymerase inhibitor
		7364	−84,82	cp	BRD-K66944906	fraxidin	Carbonic anhydrase inhibitor
		7361	−84,78	cp	BRD-K62374253	rufloxacin	Bacterial DNA gyrase inhibitor
		7354	−84,75	cp	BRD-K12516989	zaprinast	Phosphodiesterase inhibitor
		7340	−84,57	cp	BRD-A02710418	meptazinol	Opioid receptor agonist
		7337	−84,53	cp	BRD-K96670504	lonidamine	Glucokinase inhibitor
		7336	−84,52	cp	BRD-A32164164	methyllycaconitine	Acetylcholine receptor antagonist
		7329	−84,34	cp	BRD-K88741031	methyl-2,5-dihydroxycinnamate	EGFR inhibitor
		7327	−84,33	cp	BRD-K60174629	z-prolyl-prolinal	Prolyl endopeptidase inhibitor
		7326	−84,31	cp	BRD-A22143024	estropipate	Estrogen receptor agonist
		7325	−84,3	cp	BRD-A69636825	diltiazem	Calcium channel blocker
		7318	−84,09	cp	BRD-A49358627	ciprofibrate	PPAR receptor agonist
		7316	−84,03	cp	BRD-K69763916	LY-341495	Glutamate receptor antagonist
		7315	−84,02	cp	BRD-K68867920	quetiapine	Dopamine receptor antagonist
		7309	−83,94	cp	BRD-K67680372	CI-966	GAT inhibitor
		7310	−83,94	cp	BRD-A26032986	zaldaride	Calmodulin antagonist
		7308	−83,88	cp	BRD-K24675965	LY-288513	CCK receptor antagonist
		7303	−83,78	cp	BRD-K59650319	YM-298198	Glutamate receptor antagonist
		7297	−83,68	cp	BRD-A16665823	butoconazole	Bacterial cell wall synthesis inhibitor
		7290	−83,52	cp	BRD-K40758068	efavirenz	HIV protease inhibitor
		7289	−83,43	cp	BRD-K64451768	GANT-58	GLI antagonist
		7282	−83,33	cp	BRD-K33864865	LY-225910	CCK receptor antagonist
		7281	−83,3	cp	BRD-K99964838	bosutinib	ABL inhibitor
		7278	−83,24	cp	BRD-K64610608	EMF-bca1-57	caspase inhibitor
		7272	−83,16	cp	BRD-K31627533	rimexolone	Glucocorticoid receptor agonist
		7264	−82,98	cp	BRD-K91696562	orantinib	FGFR inhibitor
		7262	−82,88	cp	BRD-A34255068	rolipram	Phosphodiesterase inhibitor
		7261	−82,82	cp	BRD-K81376179	TCS-359	FLT3 inhibitor
		7256	−82,76	cp	BRD-K94649603	taxifolin	Opioid receptor antagonist
		7257	−82,76	cp	BRD-U94846492	quinine	Hemozoin biocrystallization inhibitor
		7250	−82,71	cp	BRD-K07117950	imperatorin	CDK inhibitor
		7247	−82,59	cp	BRD-K89997465	chlorpromazine	Dopamine receptor antagonist
		7243	−82,53	cp	BRD-K78637815	LY-320135	Cannabinoid receptor antagonist
		7241	−82,51	cp	BRD-A97701745	pindolol	Adrenergic receptor antagonist
		7238	−82,49	cp	BRD-K49404994	levetiracetam	Calcium channel blocker
		7237	−82,47	cp	BRD-K74761218	WT-171	HDAC inhibitor
		7234	−82,38	cp	BRD-A35033682	eriodictyol	Cytochrome P450 inhibitor
		7233	−82,36	cp	BRD-K95402279	geranylgeraniol	Farnesyltransferase inhibitor
		7230	−82,26	cp	BRD-K82865713	prostaglandin-b2	cAMP inhibitor
		7217	−82,08	cp	BRD-K95921201	reserpine	Vesicular monoamine transporter inhibitor
		7215	−82,07	cp	BRD-A05186015	bupropion	Dopamine uptake inhibitor
		7209	−81,98	cp	BRD-K08640512	RS-100329	Adrenergic receptor antagonist
		7205	−81,9	cp	BRD-K06147391	telenzepine	Acetylcholine receptor antagonist
		7200	−81,8	cp	BRD-K40892394	AR-C133057XX	Nitric oxide synthase inhibitor
		7196	−81,74	cp	BRD-K67043667	altretamine	DNA synthesis inhibitor
		7194	−81,63	cp	BRD-A61858259	CAY-10415	Insulin sensitizer
		7192	−81,62	cp	BRD-A30590053	MR-16728	Acetylcholine release enhancer
		7191	−81,6	cp	BRD-K00184207	GR-206	Aryl hydrocarbon receptor ligand
		7190	−81,58	cp	BRD-K93188295	ARC-239	Adrenergic receptor antagonist
		7187	−81,48	cp	BRD-K34154330	tracazolate	GABA receptor modulator
		7182	−81,45	cp	BRD-K80396088	gliquidone	Sulfonylurea
		7177	−81,29	cp	BRD-K03981224	ethisterone	Progestogen hormone
		7176	−81,28	cp	BRD-K12932420	YM-976	Phosphodiesterase inhibitor
		7165	−80,97	cp	BRD-K92000912	AM-251	Cannabinoid receptor antagonist
		7162	−80,96	cp	BRD-K12994359	valdecoxib	Cyclooxygenase inhibitor
		7159	−80,92	cp	BRD-A27554692	altrenogest	Progestogen hormone
		7154	−80,83	cp	BRD-A92537424	danazol	Estrogen receptor antagonist
		7153	−80,81	cp	BRD-K92991072	PAC-1	Caspase activator
		7152	−80,78	cp	BRD-K32830106	guanfacine	Adrenergic receptor agonist
		7149	−80,69	cp	BRD-K47869605	podophyllotoxin	Microtubule inhibitor
		7148	−80,67	cp	BRD-K92984783	melperone	Serotonin receptor antagonist
		7145	−80,61	cp	BRD-A56245458	reichstein	Androgen receptor antagonist
		7144	−80,6	cp	BRD-A00267231	hemado	Adenosine receptor agonist
		7142	−80,58	cp	BRD-K43796186	benzyl-quinazolin-4-yl-amine	EGFR inhibitor
		7137	−80,39	cp	BRD-K64614248	salicin	Anti-inflammatory
		7127	−80,24	cp	BRD-K99029477	prometon	Photosynthesis inhibitor
		7121	−80,13	cp	BRD-K23335153	AMN-082	Glutamate receptor modulator
		7122	−80,13	cp	BRD-K84895041	BMY-45778	IP1 prostacyclin receptor agonist
		7120	−80,1	cp	BRD-A84493640	atovaquone	Mitochondrial electron transport inhibitor
		7114	−79,99	cp	BRD-K07265709	razoxane	Chelating agent
		7115	−79,99	cp	BRD-A54487287	cortisone	Glucocorticoid receptor agonist
		7112	−79,96	cp	BRD-K46068882	eugenitol	Bacterial quorum sensing inhibitor
		7111	−79,95	cp	BRD-K44442813	pidotimod	Interferon receptor agonist
		7107	−79,87	cp	BRD-A22707317	SB-205384	GABA receptor modulator
		7105	−79,8	cp	BRD-K06467078	corynanthine	Adrenergic receptor antagonist
		7097	−79,65	cp	BRD-K27450477	EHNA	Adenosine deaminase inhibitor
		7092	−79,62	cp	BRD-U68942961	JW-7-24-1	LCK Inhibitor
		7093	−79,62	cp	BRD-K18905250	ST-91	Adrenergic receptor agonist
		7090	−79,58	cp	BRD-K01624546	docosatrienoic-acid	LTB4 inhibitor
		7089	−79,56	cp	BRD-K34415467	trimethobenzamide	Histamine receptor antagonist
		7087	−79,52	cp	BRD-K59184148	SB-216763	Glycogen synthase kinase inhibitor
		7086	−79,49	cp	BRD-A08187463	racecadotril	Enkephalinase inhibitor
		7080	−79,31	cp	BRD-K74402642	NSC-632839	Ubiquitin specific protease inhibitor
		7079	−79,3	cp	BRD-K61341215	vecuronium	Acetylcholine receptor antagonist
		7069	−79,12	cp	BRD-A15493168	tetracycline	Bacterial 30S ribosomal subunit inhibitor
		7060	−78,96	cp	BRD-K94920105	DR-2313	PARP inhibitor
		7059	−78,92	cp	BRD-K59597909	phenothiazine	Dopamine receptor antagonist
		7050	−78,68	cp	BRD-K38449220	seneciphylline	Cytochrome P450 inhibitor
		7049	−78,66	cp	BRD-K54771420	glycocholic-acid	Cholesterol inhibitor
		7048	−78,64	cp	BRD-K18250272	propoxycaine	Local anesthetic
		7040	−78,47	cp	BRD-K20995441	U-54494A	Opioid receptor agonist
		7036	−78,42	cp	BRD-A68631409	evodiamine	ATPase inhibitor
		7035	−78,4	cp	BRD-A90311807	cilastatin	Dehydropeptidase inhibitor
		7032	−78,38	cp	BRD-K62609077	scoulerine	Adrenergic receptor antagonist
		7028	−78,35	cp	BRD-K57926513	tyrphostin-AG-1295	PDGFR receptor inhibitor
		7023	−78,3	cp	BRD-A84189516	baccatin-III	Paclitaxel precursor
		7022	−78,29	cp	BRD-K89055274	alverine	Muscle relaxant
		7017	−78,14	cp	BRD-K55991774	BAS-09104376	HIV integrase inhibitor
		7016	−78,11	cp	BRD-K97764662	PD-173074	FGFR inhibitor
		7014	−78,09	cp	BRD-A45140972	meclocycline	Bacterial 30S ribosomal subunit inhibitor
		7015	−78,09	cp	BRD-K63828191	raloxifene	Estrogen receptor antagonist
		7012	−78,05	cp	BRD-K51318897	fenbendazole	Tubulin inhibitor
		7010	−78,04	cp	BRD-A24543851	nornicotine	Acetylcholine receptor agonist
		7008	−78,02	cp	BRD-A43331270	niguldipine	Calcium channel blocker
		7009	−78,02	cp	BRD-A34205397	suloctidil	Adrenergic receptor antagonist
		7006	−78	cp	BRD-A50675702	fipronil	GABA gated chloride channel blocker
		7003	−77,96	cp	BRD-K26979635	NS-3694	Glutamate receptor antagonist
		7000	−77,93	cp	BRD-K77133231	PD-169316	p38 MAPK inhibitor
		6999	−77,92	cp	BRD-K53913732	SB-408124	Orexin receptor antagonist
		6994	−77,89	cp	BRD-A61793559	metolazone	Carbonic anhydrase inhibitor
		6995	−77,89	cp	BRD-K47983010	BX-795	IKK inhibitor
		6986	−77,8	cp	BRD-A26334849	propafenone	Antiarrhythmic
		6985	−77,79	cp	BRD-K26997899	SA-792574	Microtubule inhibitor
		6983	−77,78	cp	BRD-A51820102	econazole	Bacterial cell wall synthesis inhibitor
		6979	−77,73	cp	BRD-K14329163	BAY-K8644	Calcium channel activator
		6977	−77,7	cp	BRD-K20152659	gamma-homolinolenic-acid	Cholesterol inhibitor
		6976	−77,69	cp	BRD-A20131130	2',5'-dideoxyadenosine	Adenylyl cyclase inhibitor
		6974	−77,66	cp	BRD-K10098805	rhapontin	Apoptosis stimulant
		6970	−77,51	cp	BRD-K42679050	Y-27152	Potassium channel activator
		6967	−77,46	cp	BRD-K54416256	methimazole	Antithyroid
		6965	−77,43	cp	BRD-K72420232	WZ-4002	EGFR inhibitor
		6963	−77,4	cp	BRD-K33453211	levocabastine	Histamine receptor antagonist
		6961	−77,29	cp	BRD-A72483914	spiroxatrine	Serotonin receptor antagonist
		6960	−77,26	cp	BRD-A18202423	CPCCOEt	Glutamate receptor antagonist
		6955	−77,05	cp	BRD-K93433262	alfacalcidol	Vitamin D receptor agonist
		6952	−77	cp	BRD-K82731415	olomoucine	CDK inhibitor
		6948	−76,87	cp	BRD-K53123955	niridazole	Phosphofructokinase inhibitor
		6942	−76,83	cp	BRD-A07875874	cilnidipine	Calcium channel blocker
		6938	−76,7	cp	BRD-K67174588	toremifene	Estrogen receptor antagonist
		6934	−76,54	cp	BRD-K64935403	ebelactone-b	Lipase inhibitor
		6927	−76,42	cp	BRD-K33483813	actarit	Interleukin receptor agonist
		6926	−76,4	cp	BRD-K48722833	iloperidone	Dopamine receptor antagonist
		6925	−76,39	cp	BRD-A90799790	isradipine	Calcium channel blocker
		6919	−76,29	cp	BRD-K94080537	diethyltoluamide	DEET activator of fly antenna ionotropic receptor IR40a
		6916	−76,23	cp	BRD-K80672993	M2-PK-activator	−666
		6915	−76,18	cp	BRD-K62810658	PD-98059	MEK inhibitor
		6909	−75,91	cp	BRD-K07881437	danusertib	Aurora kinase inhibitor
		6907	−75,89	cp	BRD-K82484965	carmoxirole	Dopamine receptor agonist
		6904	−75,79	cp	BRD-A55393291	testosterone	Androgen receptor agonist
		6896	−75,53	cp	BRD-K85925969	zalcitabine	Nucleoside reverse transcriptase inhibitor
		6897	−75,53	cp	BRD-K02526760	QS-11	ARFGAP inhibitor
		6895	−75,52	cp	BRD-K67847053	guanabenz	Adrenergic receptor agonist
		6892	−75,46	cp	BRD-K48692744	NU-1025	PARP inhibitor
		6891	−75,44	cp	BRD-A17411484	carprofen	Cyclooxygenase inhibitor
		6885	−75,29	cp	BRD-K46211610	tolazoline	Adrenergic receptor antagonist
		6880	−75,07	cp	BRD-K93645900	tadalafil	Phosphodiesterase inhibitor
		6879	−75,06	cp	BRD-K43164539	cholic-acid	Bile acid
		6876	−75	cp	BRD-K21350491	phenamil	TRPV antagonist
		6872	−74,96	cp	BRD-A82238138	budesonide	Glucocorticoid receptor agonist
		6869	−74,91	cp	BRD-K09186807	KIN001-244	Phosphoinositide dependent kinase inhibitor
		6865	−74,8	cp	BRD-A39052811	mosapride	Serotonin receptor agonist
		6862	−74,78	cp	BRD-A84702196	penicillin	Bacterial cell wall synthesis inhibitor
		6863	−74,78	cp	BRD-A09062839	amylocaine	Local anesthetic
		6861	−74,76	cp	BRD-K76698671	HNHA	HDAC inhibitor
		6859	−74,61	cp	BRD-A04553218	chlorphenamine	Histamine receptor antagonist
		6858	−74,54	cp	BRD-A77299732	salubrinal	Eukaryotic translation initiation factor inhibitor
		6857	−74,53	cp	BRD-K08703257	3-amino-benzamide	PARP inhibitor
		6851	−74,39	cp	BRD-A22380646	pantoprazole	ATPase inhibitor
		6849	−74,37	cp	BRD-K31699485	DMEOB	glutamate receptor modulator
		6848	−74,34	cp	BRD-K85603128	resorcinol	Phosphodiesterase inhibitor
		6847	−74,31	cp	BRD-K74501079	azithromycin	Bacterial 50S ribosomal subunit inhibitor
		6844	−74,18	cp	BRD-K50720187	flupirtine	Glutamate receptor antagonist
		6841	−74,15	cp	BRD-A57457122	VU-0400071-3	Glutamate receptor modulator
		6840	−74,13	cp	BRD-A85234536	N6-cyclopentyladenosine	Adenosine receptor agonist
		6834	−74	cp	BRD-K76840893	RS-17053	Adrenergic receptor antagonist
		6832	−73,91	cp	BRD-K01292756	pimozide	Dopamine receptor antagonist
		6830	−73,81	cp	BRD-K06926592	tretinoin	Retinoid receptor agonist
		6823	−73,69	cp	BRD-K48168960	propylthiouracil	Thyroid peroxidase inhibitor
		6821	−73,68	cp	BRD-K55703048	latrepirdine	Glutamate receptor antagonist
		6819	−73,63	cp	BRD-K45252063	clofibrate	PPAR receptor agonist
		6815	−73,49	cp	BRD-K25311561	KU-55933	ATM kinase inhibitor
		6813	−73,47	cp	BRD-A87606379	nadolol	Adrenergic receptor antagonist
		6808	−73,4	cp	BRD-K68191783	ALW-II-38-3	Ephrin inhibitor
		6805	−73,33	cp	BRD-A62071884	siguazodan	Phosphodiesterase inhibitor
		6803	−73,3	cp	BRD-U88459701	atorvastatin	HMGCR inhibitor
		6796	−73,1	cp	BRD-K80970344	pyrrolidine-dithiocarbamate	NFkB pathway inhibitor
		6794	−73,09	cp	BRD-K23922020	arecaidine	Acetylcholine receptor agonist
		6795	−73,09	cp	BRD-K52075715	oxibendazole	Tubulin inhibitor
		6793	−73,08	cp	BRD-K15108141	gemcitabine	Ribonucleotide reductase inhibitor
		6790	−72,95	cp	BRD-K19111024	clofibric-acid	PPAR receptor agonist
		6789	−72,94	cp	BRD-A74907996	equol	Estrogen receptor agonist
		6782	−72,83	cp	BRD-K43880410	pregnenolone	glutamate receptor modulator
		6779	−72,78	cp	BRD-A94543220	bifonazole	Sterol demethylase inhibitor
		6774	−72,7	cp	BRD-K01902415	pirinixic-acid	PPAR receptor agonist
		6772	−72,65	cp	BRD-K91601245	mercaptopurine	Immunosuppressant
		6770	−72,6	cp	BRD-K20338176	cefaclor	Bacterial cell wall synthesis inhibitor
		6767	−72,57	cp	BRD-K30867024	SB-216641	Serotonin receptor antagonist
		6758	−72,32	cp	BRD-A54927599	KF-38789	P-selectin inhibitor
		6749	−72,14	cp	BRD-K04170657	psoromic-acid	Ras GTPase inhibitor
		6747	−72,12	cp	BRD-K77793136	hydroxyfasudil	Rho associated kinase inhibitor
		6746	−72,1	cp	BRD-A13946108	sulindac	Cyclooxygenase inhibitor
		6731	−71,77	cp	BRD-A18620900	estriol	Estrogen receptor agonist
		6728	−71,72	cp	BRD-K00662280	CL-218872	GABA receptor agonist
		6719	−71,56	cp	BRD-A50737080	CGK-733	ATR kinase inhibitor
		6712	−71,35	cp	BRD-A41555725	chlortetracycline	Protein synthesis inhibitor
		6711	−71,34	cp	BRD-K20141153	atomoxetine	Norepinephrine transporter inhibitor
		6703	−71,1	cp	BRD-K90524085	MY-5445	Phosphodiesterase inhibitor
		6702	−71,08	cp	BRD-K93280214	gabazine	GABA receptor antagonist
		6700	−71,05	cp	BRD-K80738081	resveratrol	Cytochrome P450 inhibitor
		6695	−70,91	cp	BRD-A36471396	biperiden	Acetylcholine receptor antagonist
		6696	−70,91	cp	BRD-A37776212	ICI-204448	Opioid receptor agonist
		6692	−70,87	cp	BRD-A49225603	alimemazine	Histamine receptor agonist
		6688	−70,8	cp	BRD-K14643723	4-(2-Amino-ethyl)-benzenesulfonamide	carbonic anhydrase inhibitor
		6687	−70,78	cp	BRD-A61392169	eliprodil	Glutamate receptor antagonist
		6680	−70,65	cp	BRD-A24228527	ofloxacin	Bacterial DNA gyrase inhibitor
		6674	−70,58	cp	BRD-K01567962	pyrazolanthrone	JNK inhibitor
		6675	−70,58	cp	BRD-K13571841	pepstatin	Aspartic protease inhibitor
		6673	−70,54	cp	BRD-K62206109	VUF-5681	Histamine receptor antagonist
		6671	−70,51	cp	BRD-K67261995	adipiodone	Contrast agent
		6664	−70,41	cp	BRD-K32744045	disulfiram	Aldehyde dehydrogenase inhibitor
		6660	−70,27	cp	BRD-A91555231	norepinephrine	Adrenergic receptor agonist
		6659	−70,25	cp	BRD-K73838513	cinacalcet	Calcium channel activator
		6658	−70,23	cp	BRD-K00656370	6-aminochrysene	Transferase inhibitor
		6647	−70,08	cp	BRD-K89046952	ciclacillin	Bacterial cell wall synthesis inhibitor
		6637	−69,82	cp	BRD-K00959089	thenoyltrifluoroacetone	Chelating agent
		6636	−69,77	cp	BRD-K69032158	diprotin-a	Dipeptidyl peptidase inhibitor
		6633	−69,62	cp	BRD-A70268693	PG-9	Acetylcholine receptor agonist
		6632	−69,59	cp	BRD-K74763371	bosentan	Endothelin receptor antagonist
		6618	−69,24	cp	BRD-K49519144	LY-2140023	Glutamate receptor agonist
		6615	−69,14	cp	BRD-K80527266	triacsin-c	Adrenergic receptor antagonist
		6608	−68,97	cp	BRD-K01638814	rilmenidine	Adrenergic receptor agonist
		6602	−68,88	cp	BRD-A32836748	leu-enkephalin	Opioid receptor agonist
		6601	−68,82	cp	BRD-K44497846	enalapril	ACE inhibitor
		6600	−68,77	cp	BRD-A31204924	mitotane	Antineoplastic
		6598	−68,75	cp	BRD-K07507905	BRL-37344	Adrenergic receptor agonist
		6595	−68,65	cp	BRD-K03319035	maprotiline	Norepinephrine reuptake inhibitor
		6592	−68,59	cp	BRD-A49734948	foliosidine	Plant alkaloid
		6589	−68,57	cp	BRD-K66093087	FGIN-1-43	Benzodiazepine receptor agonist
		6577	−68,13	cp	BRD-K72895815	SSR-69071	Leukocyte elastase inhibitor
		6575	−67,98	cp	BRD-A04756508	norgestimate	Progesterone receptor agonist
		6567	−67,83	cp	BRD-A45499626	UBP-302	Glutamate receptor antagonist
		6566	−67,75	cp	BRD-K14767410	SC-560	Cyclooxygenase inhibitor
		6563	−67,71	cp	BRD-A67373739	AICA-ribonucleotide	AMPK activator
		6556	−67,3	cp	BRD-A62057054	MDL-11939	Serotonin receptor antagonist
		6551	−67,24	cp	BRD-K62221994	T-98475	Gonadotropin releasing factor hormone receptor antagonist
		6544	−66,99	cp	BRD-K57546357	prunetin	Breast cancer resistance protein inhibitor
		6541	−66,96	cp	BRD-K41143549	BRD-K41143549	Glutamate receptor antagonist
		6539	−66,92	cp	BRD-K86204871	terconazole	Sterol demethylase inhibitor
		6538	−66,91	cp	BRD-K10177585	PSB-11	Adenosine receptor antagonist
		6528	−66,7	cp	BRD-K16336526	capsaicin	TRPV agonist
		6524	−66,41	cp	BRD-K61177364	NBI-27914	CRF receptor antagonist
		6522	−66,39	cp	BRD-K40227168	vinburnine	Adrenergic receptor antagonist
		6523	−66,39	cp	BRD-K54095730	CMPD-1	p38 MAPK inhibitor
		6521	−66,35	cp	BRD-A07440155	labetalol	Adrenergic receptor antagonist
		6518	−66,3	cp	BRD-K14693417	cinchonine	P-glycoprotein inhibitor
		6517	−66,29	cp	BRD-K46937689	phenazone	Cyclooxygenase inhibitor
		6515	−66,03	cp	BRD-A47633927	NPC-15199	ICAM1 antagonist
		6513	−66,02	cp	BRD-K19360254	ergocornine	Dopamine receptor agonist
		6510	−65,92	cp	BRD-A64479082	quinidine	Sodium channel blocker
		6507	−65,83	cp	BRD-K78633253	EXO-1	ARF inhibitor
		6502	−65,71	cp	BRD-K60230970	MG-132	Proteasome inhibitor
		6498	−65,59	cp	BRD-K10705233	GW-405833	Cannabinoid receptor agonist
		6495	−65,51	cp	BRD-K53318339	vinpocetine	Phosphodiesterase inhibitor
		6491	−65,45	cp	BRD-K53561341	KIN001-220	Aurora kinase inhibitor
		6489	−65,36	cp	BRD-K42098891	protriptyline	Tricyclic antidepressant
		6488	−65,34	cp	BRD-K47278471	diphenhydramine	Histamine receptor antagonist
		6486	−65,3	cp	BRD-K29905972	axitinib	PDGFR receptor inhibitor
		6473	−64,95	cp	BRD-K62310379	fluticasone	Glucocorticoid receptor agonist
		6470	−64,9	cp	BRD-K28120222	parthenolide	NFkB pathway inhibitor
		6460	−64,63	cp	BRD-K61951118	FG-7142	GABA benzodiazepine site receptor inverse agonist
		6457	−64,62	cp	BRD-K90574421	ipsapirone	Serotonin receptor agonist
		6451	−64,49	cp	BRD-A44008656	doxylamine	Histamine receptor antagonist
		6446	−64,4	cp	BRD-A33168282	sotalol	Adrenergic receptor antagonist
		6441	−64,33	cp	BRD-A78377521	monastrol	Kinesin-like spindle protein inhibitor
		6438	−64,29	cp	BRD-A52326238	isogedunin	HSP inhibitor
		6437	−64,28	cp	BRD-K70401845	erlotinib	EGFR inhibitor
		6431	−64,21	cp	BRD-K28115081	apafant	Platelet activating factor receptor antagonist
		6432	−64,21	cp	BRD-A28856712	tetryzoline	Adrenergic receptor agonist
		6429	−64,13	cp	BRD-K64670467	JNJ-16259685	Glutamate receptor antagonist
		6427	−64,08	cp	BRD-K49111258	prazosin	Adrenergic receptor antagonist
		6424	−63,87	cp	BRD-K17896185	FIT	Opioid receptor agonist
		6420	−63,81	cp	BRD-K77925998	quipazine	Serotonin receptor agonist
		6418	−63,77	cp	BRD-K46678324	RHO-kinase-inhibitor-II	Rho associated kinase inhibitor
		6412	−63,62	cp	BRD-A29260609	acebutolol	Adrenergic receptor antagonist
		6410	−63,54	cp	BRD-K61217870	n-(3-acetamidophenyl)-3-chlorobenzamide	Glutamate receptor antagonist
		6407	−63,5	cp	BRD-K75181824	acetyl-geranygeranyl-cysteine	Inhibitor of methyl esterification of geranylgeranylated proteins
		6405	−63,49	cp	BRD-K34170797	fexaramine	FXR agonist
		6406	−63,49	cp	BRD-K72726508	arcyriaflavin-a	CDK inhibitor
		6402	−63,3	cp	BRD-K66782112	BRD-K66782112	Histamine receptor antagonist
		6399	−63,15	cp	BRD-A01320529	salmeterol	Adrenergic receptor agonist
		6396	−63,11	cp	BRD-K71731651	PNU-120596	Acetylcholine receptor agonist
		6392	−63	cp	BRD-K76805682	SB-415286	Glycogen synthase kinase inhibitor
		6391	−62,99	cp	BRD-K36324071	NF-449	Purinergic receptor antagonist
		6390	−62,98	cp	BRD-A35519318	benidipine	Calcium channel blocker
		6386	−62,88	cp	BRD-K67017579	cilostazol	Phosphodiesterase inhibitor
		6384	−62,84	cp	BRD-A26095496	clobetasol	Glucocorticoid receptor agonist
		6378	−62,76	cp	BRD-K52620403	STO-609	Calmodulin antagonist
		6373	−62,72	cp	BRD-A43930669	L-368899	Oxytocin receptor antagonist
		6370	−62,59	cp	BRD-K85119730	tolbutamide	ATP channel blocker
		6367	−62,56	cp	BRD-K16233984	eriochrome-black-t	Azo dye
		6361	−62,38	cp	BRD-K27184429	levocetirizine	Histamine receptor antagonist
		6356	−62,25	cp	BRD-A25004090	erastin	Ion channel antagonist
		6353	−62,17	cp	BRD-K77390737	xanthohumol	ATPase inhibitor
		6350	−62,05	cp	BRD-K09991945	GSK-3-inhibitor-II	PKC inhibitor
		6348	−61,98	cp	BRD-K98490050	amsacrine	Topoisomerase inhibitor
		6343	−61,88	cp	BRD-A56020723	CA-074-Me	Cathepsin inhibitor
		6342	−61,79	cp	BRD-A01295252	trans-7-hydroxy-pipat	Dopamine receptor ligand
		6340	−61,75	cp	BRD-A74667430	etodolac	Cyclooxygenase inhibitor
		6338	−61,72	cp	BRD-K81528515	nilotinib	ABL inhibitor
		6339	−61,72	cp	BRD-K63089472	farnesylthioacetic-acid	Inhibitor of methyl esterification of farnesylated proteins
		6333	−61,62	cp	BRD-K16551401	PNU-22394	Serotonin receptor agonist
		6332	−61,6	cp	BRD-K26521938	dinoprostone	Prostanoid receptor agonist
		6327	−61,5	cp	BRD-K32412559	morphothebaine	Adrenergic receptor antagonist
		6324	−61,44	cp	BRD-K84266862	BRL-50481	Phosphodiesterase inhibitor
		6323	−61,43	cp	BRD-K64785675	TG100-115	−666
		6313	−61	cp	BRD-A89672324	CGP-55845	GABA receptor antagonist
		6305	−60,74	cp	BRD-A89175223	bisoprolol	Adrenergic receptor antagonist
		6303	−60,67	cp	BRD-K55591206	epigallocatechin	Nitric oxide synthase inhibitor
		6301	−60,57	cp	BRD-K41903098	diphenoxylate	Opioid receptor agonist
		6298	−60,44	cp	BRD-K32584078	BML-257	AKT inhibitor
		6295	−60,29	cp	BRD-A29426959	carbinoxamine	Histamine receptor antagonist
		6293	−60,19	cp	BRD-K28806945	L-750667	Dopamine receptor antagonist
		6294	−60,19	cp	BRD-A92826379	lupanine	Sodium channel blocker
		6291	−60,13	cp	BRD-K02275692	cefotiam	Bacterial cell wall synthesis inhibitor
		6285	−59,98	cp	BRD-K11742128	triprolidine	Histamine receptor antagonist
		6284	−59,95	cp	BRD-K21936341	oxotremorine	Acetylcholine receptor agonist
		6280	−59,92	cp	BRD-A06352418	terfenadine	Histamine receptor antagonist
		6276	−59,87	cp	BRD-A39969961	eplerenone	Cytochrome P450 inhibitor
		6270	−59,79	cp	BRD-K70327191	benzoxiquine	Anti-infective
		6263	−59,67	cp	BRD-K21733600	rofecoxib	Cyclooxygenase inhibitor
		6262	−59,66	cp	BRD-K16664969	GTP-14564	FLT3 inhibitor
		6256	−59,55	cp	BRD-K05464208	JX-401	p38 MAPK inhibitor
		6252	−59,46	cp	BRD-K94353609	fluocinolone	Glucocorticoid receptor agonist
		6249	−59,39	cp	BRD-K14536225	piceid	Glucosidase inhibitor
		6248	−59,37	cp	BRD-K62363391	dapsone	Bacterial antifolate
		6247	−59,36	cp	BRD-K21548250	moracizine	Sodium channel blocker
		6245	−59,26	cp	BRD-K39120595	bithionol	Autotaxin inhibitor
		6241	−59,13	cp	BRD-A24381660	zeranol	Estrogen receptor agonist
		6240	−59,1	cp	BRD-A03816571	CP-55940	Cannabinoid receptor agonist
		6236	−59,05	cp	BRD-K05181463	L-741626	Dopamine receptor antagonist
		6235	−58,97	cp	BRD-A33711280	metixene	Acetylcholine receptor antagonist
		6233	−58,92	cp	BRD-K99447003	enalaprilat	ACE inhibitor
		6225	−58,48	cp	BRD-K29582677	flunarizine	Calcium channel blocker
		6220	−58,21	cp	BRD-K28470988	L-690330	Inositol monophosphatase inhibitor
		6212	−58	cp	BRD-K36864847	BD-1047	Adrenergic receptor antagonist
		6207	−57,91	cp	BRD-K30197592	5-methoxytryptamine	Serotonin receptor agonist
		6205	−57,77	cp	BRD-K49328571	dasatinib	BCR-ABL kinase inhibitor
		6193	−57,5	cp	BRD-K06712146	YM-90709	IL5 inhibitor
		6189	−57,44	cp	BRD-K39965020	doconexent	PPAR receptor agonist
		6188	−57,24	cp	BRD-K39339537	epirizole	Cyclooxygenase inhibitor
		6186	−57,15	cp	BRD-K82091397	SB-239063	p38 MAPK inhibitor
		6182	−56,97	cp	BRD-A47706533	L-BSO	Glutathione transferase inhibitor
		6180	−56,91	cp	BRD-K21971034	OM-137	Aurora kinase inhibitor
		6176	−56,84	cp	BRD-K17008822	BD-1008	Sigma receptor antagonist
		6175	−56,83	cp	BRD-K00610438	altanserin	Serotonin receptor antagonist
		6173	−56,71	cp	BRD-K54708045	nTZDpa	PPAR receptor agonist
		6170	−56,6	cp	BRD-A77118605	BML-ST330	Phospholipase inhibitor
		6161	−56,22	cp	BRD-A68281735	REV-5901	Leukotriene receptor antagonist
		6159	−56,14	cp	BRD-A19053259	pseudopelletierine	Anthelmintic
		6157	−56,05	cp	BRD-K98521173	desoxycortone	Mineralocorticoid receptor agonist
		6156	−56,03	cp	BRD-K61993165	niacin	NAD precursor with lipid lowering effects
		6155	−56,01	cp	BRD-K34014345	naproxol	Anti-inflammatory
		6154	−55,97	cp	BRD-K02265150	amoxapine	Norepinephrine reuptake inhibitor
		6150	−55,95	cp	BRD-K61192372	capecitabine	DNA synthesis inhibitor
		6143	−55,72	cp	BRD-A54236247	racephedrine	Adrenergic receptor agonist
		6138	−55,61	cp	BRD-A72703248	SKF-96365	Calcium channel blocker
		6133	−55,47	cp	BRD-A93255169	thalidomide	TNF production inhibitor
		6130	−55,45	cp	BRD-K76907295	VU-0418947-2	HIF modulator
		6127	−55,41	cp	BRD-K40919711	BAPTA-AM	Potassium channel blocker
		6126	−55,38	cp	BRD-K17378184	prestwick-559	Dopamine receptor agonist
		6123	−55,24	cp	BRD-K75478907	GS-39783	GABA receptor modulator
		6120	−55,13	cp	BRD-K68437527	EMF-bca1-60	caspase inhibitor
		6121	−55,13	cp	BRD-K50214219	CS-1657	PARP inhibitor
		6118	−55,01	cp	BRD-K77641333	naphazoline	Adrenergic receptor agonist
		6114	−54,9	cp	BRD-K08924299	palonosetron	Serotonin receptor antagonist
		6113	−54,84	cp	BRD-K39569857	avrainvillamide-analog-3	nucleophosmin inhibitor
		6101	−54,62	cp	BRD-K37846922	3,3'-diindolylmethane	CHK inhibitor
		6095	−54,44	cp	BRD-K73109821	diazoxide	Potassium channel activator
		6093	−54,41	cp	BRD-A29734509	disopyramide	Sodium channel blocker
		6091	−54,4	cp	BRD-A71657825	2-(biphenyl-4-ylsulfonamido)pentanedioic-acid	Matrix metalloprotease inhibitor
		6090	−54,35	cp	BRD-A95696066	nisoxetine	Norepinephrine reuptake inhibitor
		6084	−54,15	cp	BRD-K76775527	nimesulide	Cyclooxygenase inhibitor
		6083	−54,13	cp	BRD-K83063356	RS-102895	CCR antagonist
		6082	−54,07	cp	BRD-A15530910	carpindolol	Adrenergic receptor antagonist
		6071	−53,87	cp	BRD-A20968261	WAY-213613	Glutamate inhibitor
		6066	−53,8	cp	BRD-K70778732	trazodone	Adrenergic receptor antagonist
		6063	−53,73	cp	BRD-K01192156	tyrphostin-AG-112	Protein tyrosine kinase inhibitor
		6060	−53,56	cp	BRD-K25224017	pirenperone	Serotonin receptor antagonist
		6059	−53,54	cp	BRD-K02113016	olaparib	PARP inhibitor
		6057	−53,49	cp	BRD-K32755366	reserpic-acid	Norepinephrine transporter inhibitor
		6055	−53,44	cp	BRD-K26015241	ODQ	Guanylyl cyclase inhibitor
		6053	−53,42	cp	BRD-K46142322	RS-67333	Serotonin receptor partial agonist
		6048	−53,3	cp	BRD-K50938786	ropivacaine	Sodium channel blocker
		6046	−53,27	cp	BRD-K45068323	W-13	Calmodulin antagonist
		6044	−53,09	cp	BRD-K63874012	thioperamide	Histamine receptor antagonist
		6043	−53,07	cp	BRD-K05396879	15-delta-prostaglandin-j2	PPAR receptor agonist
		6042	−53,06	cp	BRD-A21723284	naltriben	Opioid receptor antagonist
		6041	−53,02	cp	BRD-K66019333	oxantel	Anthelmintic
		6039	−53	cp	BRD-A87387433	cefpodoxime	Bacterial cell wall synthesis inhibitor
		6040	−53	cp	BRD-K47659338	EMD-386088	Serotonin receptor agonist
		6034	−52,76	cp	BRD-K04146668	GW-441756	Growth factor receptor inhibitor
		6033	−52,75	cp	BRD-A62182663	YK-4279	Apoptosis stimulant
		6030	−52,54	cp	BRD-K94830329	ataluren	CFTR channel agonist
		6026	−52,42	cp	BRD-K05901394	terguride	Dopamine receptor agonist
		6024	−52,34	cp	BRD-K87991767	umbelliferone	Cyclooxygenase inhibitor
		6023	−52,27	cp	BRD-K11558771	droxinostat	HDAC inhibitor
		6021	−52,24	cp	BRD-K85090592	pilocarpine	Acetylcholine receptor agonist
		6011	−51,91	cp	BRD-K35531059	molsidomine	Guanylyl cyclase activator
		6010	−51,89	cp	BRD-K01612348	meropenem	Bacterial cell wall synthesis inhibitor
		6008	−51,85	cp	BRD-K92817986	BJM-CSC-19	MEK inhibitor
		6002	−51,57	cp	BRD-K34092021	arvanil	TRPV agonist
		6001	−51,56	cp	BRD-A71009679	KUC103420N	−666
		5998	−51,53	cp	BRD-K77987382	mebendazole	Tubulin inhibitor
		5997	−51,51	cp	BRD-K80725632	lavendustin-c	EGFR inhibitor
		5987	−51,2	cp	BRD-K26801045	pipamperone	Dopamine receptor antagonist
		5984	−51,16	cp	BRD-A81402010	KU-C103443N	CDC inhibitor
		5985	−51,16	cp	BRD-K61097567	SB-218795	Tachykinin antagonist
		5979	−51,06	cp	BRD-K17743697	KB-R7943	Sodium/calcium exchange inhibitor
		5978	−51,04	cp	BRD-A63546914	RO-04-5595	Glutamate receptor antagonist
		5976	−50,99	cp	BRD-K94070024	depomedrol	Glucocorticoid receptor agonist
		5969	−50,73	cp	BRD-A24514565	warfarin	Vitamin K antagonist
		5968	−50,71	cp	BRD-K30743633	TCPOBOP	CAR agonist
		5960	−50,58	cp	BRD-K99498722	NPI-2358	Tubulin inhibitor
		5962	−50,58	cp	BRD-K46424862	hymecromone	Monoamine oxidase inhibitor
		5952	−50,43	cp	BRD-K92301463	16,16-dimethylprostaglandin-e2	Prostanoid receptor agonist
		5949	−50,39	cp	BRD-K94379058	BML-190	Cannabinoid receptor inverse agonist
		5948	−50,36	cp	BRD-U01690642	acetyl-geranyl-cysteine	Isoprenylated protein methylation inhibitor
		5947	−50,33	cp	BRD-K11634954	GBR-13069	Dopamine uptake inhibitor
		5940	−50,08	cp	BRD-A41692738	TGX-221	PI3K inhibitor
		5939	−50,05	cp	BRD-K74195153	irsogladine	Phosphodiesterase inhibitor
		5936	−49,77	cp	BRD-K56450366	NSC-94258	Antineoplastic
		5935	−49,71	cp	BRD-K01649396	indatraline	Norepinephrine transporter inhibitor
		5934	−49,68	cp	BRD-K85013741	auraptene	Nitric oxide production inhibitor
		5933	−49,67	cp	BRD-K68507560	dicycloverine	Acetylcholine receptor antagonist
		5928	−49,57	cp	BRD-K92428232	GSK-461364	PLK inhibitor
		5926	−49,52	cp	BRD-A31801025	formestane	Aromatase inhibitor
		5919	−49,14	cp	BRD-K16444452	ibudilast	Leukotriene receptor antagonist
		5916	−49,1	cp	BRD-K44094599	tacrolimus	Calcineurin inhibitor
		5908	−48,85	cp	BRD-K30020243	aliskiren	Antihypertensive
		5907	−48,8	cp	BRD-K16508793	diazepam	Benzodiazepine receptor agonist
		5902	−48,61	cp	BRD-K40645748	mefloquine	Adenosine receptor antagonist
		5896	−48,42	cp	BRD-K28029915	dolasetron	Serotonin receptor antagonist
		5894	−48,37	cp	BRD-K74765201	tomelukast	Leukotriene receptor antagonist
		5888	−48,24	cp	BRD-K31987754	oleylethanolamide	Cannabinoid receptor agonist
		5884	−48,21	cp	BRD-K04046242	equilin	Estrogen receptor agonist
		5881	−48,13	cp	BRD-K35430135	SR-59230A	Adrenergic receptor antagonist
		5872	−47,86	cp	BRD-A92585442	RU-28318	Cytochrome P450 inhibitor
		5873	−47,86	cp	BRD-K41731458	triclosan	Enoyl-[acyl-carrier-protein] reductase [NADH] inhibitor
		5867	−47,84	cp	BRD-K76274772	MAPP-D-erythro	Ceramidase inhibitor
		5866	−47,78	cp	BRD-K32501161	vanoxerine	Dopamine uptake inhibitor
		5860	−47,56	cp	BRD-K48735772	PD-158780	EGFR inhibitor
		5858	−47,52	cp	BRD-K69328504	L-690488	Inositol monophosphatase inhibitor
		5854	−47,43	cp	BRD-K21667562	AM-404	Cyclooxygenase inhibitor
		5855	−47,43	cp	BRD-A30435184	metergoline	Dopamine receptor agonist
		5851	−47,35	cp	BRD-A83855350	naltrexone	Opioid receptor antagonist
		5850	−47,29	cp	BRD-A43082555	loxoprofen	Cyclooxygenase inhibitor
		5846	−47,18	cp	BRD-K11911061	GR-127935	Serotonin receptor antagonist
		5844	−47,15	cp	BRD-K23623876	decafluorobutane	Contrast agent
		5843	−47,14	cp	BRD-K48427617	U-0124	MEK inhibitor
		5838	−46,89	cp	BRD-K88611939	aniracetam	Glutamate receptor agonist
		5836	−46,75	cp	BRD-K38436528	imipramine	Norepinephrine reuptake inhibitor
		5826	−46,34	cp	BRD-K05926469	lenalidomide	Antineoplastic
		5824	−46,33	cp	BRD-A38898897	GW-311616	Leukocyte elastase inhibitor
		5822	−46,27	cp	BRD-K02607075	tubocurarine	Acetylcholine receptor antagonist
		5817	−46,2	cp	BRD-K11630072	carmofur	Thymidylate synthase inhibitor
		5814	−46,05	cp	BRD-A93659613	GR-89696	Opioid receptor agonist
		5806	−45,91	cp	BRD-K52662033	lidocaine	Histamine receptor agonist
		5804	−45,89	cp	BRD-K04111260	raclopride	Dopamine receptor antagonist
		5805	−45,89	cp	BRD-K82255054	propofol	GABA receptor agonist
		5802	−45,8	cp	BRD-A23637604	oxymetholone	Androgen receptor agonist
		5801	−45,79	cp	BRD-K29653726	topiramate	Carbonic anhydrase inhibitor
		5797	−45,62	cp	BRD-K03816923	rottlerin	MAP kinase inhibitor
		5784	−45,32	cp	BRD-A66199457	asiaticoside	Antineoplastic
		5782	−45,25	cp	BRD-K79437791	acetyl-farnesyl-cysteine	Inhibitor of methylation of endogenous isoprenylated proteins
		5780	−45,21	cp	BRD-K46435977	valaciclovir	DNA polymerase inhibitor
		5776	−45,02	cp	BRD-A47494775	dipivefrine	Adrenergic receptor agonist
		5768	−44,62	cp	BRD-A29644307	nomifensine	Dopamine uptake inhibitor
		5762	−44,31	cp	BRD-A30205217	ethotoin	Hydantoin antiepileptic
		5759	−44,27	cp	BRD-K06198550	isorotenone	Mitochondrial complex I inhibitor
		5757	−44,17	cp	BRD-A75478957	PD-166793	Metalloproteinase inhibitor
		5752	−43,99	cp	BRD-U25771771	WZ-4-145	EGFR inhibitor
		5750	−43,97	cp	BRD-A12016240	LY-278584	Serotonin receptor antagonist
		5744	−43,9	cp	BRD-K09764130	mead-ethanolamide	Cannabinoid receptor agonist
		5743	−43,89	cp	BRD-K03557653	sappanone-a	Tyrosinase inhibitor
		5741	−43,83	cp	BRD-K08132273	tyrphostin	EGFR inhibitor
		5738	−43,77	cp	BRD-K68174511	torin-2	MTOR inhibitor
		5737	−43,76	cp	BRD-K75615183	talipexole	Adrenergic receptor agonist
		5734	−43,62	cp	BRD-K83837640	JNJ-26854165	HDAC inhibitor
		5731	−43,59	cp	BRD-A33447119	oxfendazole	Anthelmintic
		5728	−43,44	cp	BRD-K60184833	tyrphostin-46	Tyrosine kinase inhibitor
		5727	−43,41	cp	BRD-A53576514	orphenadrine	Acetylcholine receptor antagonist
		5725	−43,37	cp	BRD-K52930707	rescinnamine	ACE inhibitor
		5724	−43,35	cp	BRD-K63913457	eicosatrienoic-acid	Vasodilator
		5721	−43,24	cp	BRD-K64245000	GW-4064	FXR agonist
		5719	−43,05	cp	BRD-K42221274	NNC-711	GAT inhibitor
		5715	−42,92	cp	BRD-A97479839	piperidolate	Acetylcholine receptor antagonist
		5711	−42,75	cp	BRD-A25775766	securinine	GABA receptor antagonist
		5710	−42,74	cp	BRD-K38323065	phenacetin	Cyclooxygenase inhibitor
		5706	−42,59	cp	BRD-K88701661	dimercaptosuccinic-acid	Chelating agent
		5705	−42,57	cp	BRD-K28360340	TW-37	BCL inhibitor
		5702	−42,53	cp	BRD-K35687265	ON-01910	PLK inhibitor
		5694	−42,3	cp	BRD-K05151076	ZK-164015	Estrogen receptor antagonist
		5692	−42,26	cp	BRD-K37618799	MRS-1220	Adenosine receptor antagonist
		5684	−42,05	cp	BRD-K28863208	PNU-282987	Cholinergic receptor agonist
		5682	−41,95	cp	BRD-A14985772	ascorbyl-palmitate	antioxidant
		5681	−41,91	cp	BRD-A10070317	propranolol	Adrenergic receptor antagonist
		5676	−41,7	cp	BRD-K02227374	milnacipran	Serotonin reuptake inhibitor
		5670	−41,57	cp	BRD-K09436313	prostaglandin	Prostanoid receptor antagonist
		5659	−41,14	cp	BRD-K52989797	clomipramine	Serotonin transporter inhibitor (SERT)
		5658	−41,1	cp	BRD-M45964048	verteporfin	Photosensitizing agent
		5654	−40,96	cp	BRD-K97181089	amiloride	Sodium channel blocker
		5653	−40,94	cp	BRD-A48570745	ivermectin	GABA receptor agonist
		5649	−40,84	cp	BRD-K95237249	probenecid	Uricosuric blocker
		5646	−40,8	cp	BRD-K85015012	NNC-05-2090	GAT inhibitor
		5644	−40,73	cp	BRD-A36318220	necrostatin-1	RIPK inhibitor
		5642	−40,71	cp	BRD-K03670461	tyrphostin-AG-82	EGFR inhibitor
		5638	−40,57	cp	BRD-A81772229	simvastatin	HMGCR inhibitor
		5629	−40,29	cp	BRD-A34817987	itraconazole	Cytochrome P450 inhibitor
		5627	−40,14	cp	BRD-K66296774	fluvastatin	HMGCR inhibitor
		5623	−39,96	cp	BRD-K68103045	CGS-20625	Benzodiazepine receptor agonist
		5621	−39,93	cp	BRD-K94689771	pinocembrin	CYP1B1 inhibitor
		5619	−39,89	cp	BRD-K82983861	GW-0742	PPAR receptor agonist
		5618	−39,86	cp	BRD-K05653692	DL-PDMP	Glucosyltransferase inhibitor
		5610	−39,58	cp	BRD-K84175871	pseudoephedrine	Adrenergic receptor agonist
		5608	−39,45	cp	BRD-K33193182	methylnorlichexanthone	Aurora kinase inhibitor
		5604	−39,31	cp	BRD-K59419204	AM-281	Cannabinoid receptor antagonist
		5601	−39,16	cp	BRD-A28746609	paclitaxel	Tubulin inhibitor
		5595	−39,06	cp	BRD-K36638830	anabasine	Acetylcholine receptor agonist
		5596	−39,06	cp	BRD-A23072235	pheniramine	Histamine receptor antagonist
		5592	−39,03	cp	BRD-K54704028	BAY-36-7620	Glutamate receptor antagonist
		5591	−39,02	cp	BRD-K84085265	CG-930	JNK inhibitor
		5581	−38,68	cp	BRD-A63836183	PD-123319	Angiotensin receptor antagonist
		5578	−38,63	cp	BRD-K48300629	zonisamide	Sodium channel blocker
		5576	−38,57	cp	BRD-K32311154	nifekalant	Potassium channel blocker
		5573	−38,52	cp	BRD-K50324045	avrainvillamide-analog-6	nucleophosmin inhibitor
		5571	−38,43	cp	BRD-K54142781	cirazoline	Adrenergic receptor agonist
		5567	−38,36	cp	BRD-K04414442	SB-222200	Tachykinin antagonist
		5565	−38,27	cp	BRD-K32247306	primidone	GABA receptor antagonist
		5564	−38,24	cp	BRD-K35629949	SR-27897	CCK receptor antagonist
		5562	−38,19	cp	BRD-A50764878	MDL-73005EF	Serotonin receptor antagonist
		5560	−38,14	cp	BRD-K08252256	diclofenac	Cyclooxygenase inhibitor
		5559	−38,1	cp	BRD-K12906962	dichlorobenzamil	Sodium/calcium exchange inhibitor
		5558	−38,03	cp	BRD-K26863634	BIX-01338	Histone lysine methyltransferase inhibitor
		5547	−37,87	cp	BRD-K40887525	ritanserin	Serotonin receptor antagonist
		5544	−37,74	cp	BRD-K66353228	zoxazolamine	Myorelaxant
		5542	−37,69	cp	BRD-K61401890	deguelin	NADH-ubiquinone oxidoreductase (Complex I) inhibitor
		5537	−37,59	cp	BRD-A83695761	chromanol	Potassium channel blocker
		5536	−37,58	cp	BRD-K15791587	L-733060	Tachykinin antagonist
		5533	−37,36	cp	BRD-K87510569	RS-504393	CC chemokine receptor antagonist
		5532	−37,29	cp	BRD-K82746043	navitoclax	BCL inhibitor
		5527	−37,05	cp	BRD-K77695569	tiabendazole	Angiogenesis inhibitor
		5526	−37,01	cp	BRD-K95739795	tetrabenazine	Vesicular monoamine transporter inhibitor
		5521	−36,81	cp	BRD-K33860217	CP-94253	Serotonin receptor agonist
		5519	−36,8	cp	BRD-K18757346	U-46619	Thromboxane receptor agonist
		5511	−36,44	cp	BRD-K87049188	fusaric-acid	Dopamine beta hydroxylase inhibitor
		5510	−36,35	cp	BRD-A10303790	talampicillin	Bacterial cell wall synthesis inhibitor
		5504	−36,14	cp	BRD-A82096673	KU-C103428N	CDC inhibitor
		5500	−36,04	cp	BRD-K18779551	bifemelane	Acetylcholine release stimulant
		5501	−36,04	cp	BRD-K72093121	vidarabine	Antiviral
		5499	−36	cp	BRD-K92758126	gibberellic-acid	NFkB pathway inhibitor
		5496	−35,95	cp	BRD-K46137903	prednicarbate	Phospholipase activator
		5493	−35,9	cp	BRD-A41941932	vitexin	Antioxidant
		5492	−35,89	cp	BRD-K13356952	methazolamide	Carbonic anhydrase inhibitor
		5490	−35,87	cp	BRD-A48261811	argatroban	Thrombin inhibitor
		5488	−35,81	cp	BRD-K30189597	SYK-inhibitor	SYK inhibitor
		5485	−35,68	cp	BRD-A84389091	L-655708	GABA receptor inverse agonist
		5484	−35,67	cp	BRD-K72034655	peucedanin	Apoptosis stimulant
		5482	−35,61	cp	BRD-K86301799	dipyridamole	Phosphodiesterase inhibitor
		5479	−35,52	cp	BRD-K75295174	alisertib	Aurora kinase inhibitor
		5476	−35,36	cp	BRD-K55468218	spiperone	Dopamine receptor antagonist
		5475	−35,31	cp	BRD-A11813248	AM-92016	Potassium channel blocker
		5473	−35,29	cp	BRD-K71103788	duloxetine	Serotonin reuptake inhibitor
		5468	−34,98	cp	BRD-K51751936	alfadolone	GABA receptor agonist
		5464	−34,83	cp	BRD-A62890442	3-methyl-GABA	GABA aminotransferase activator
		5463	−34,82	cp	BRD-K06895174	cisapride	Serotonin receptor agonist
		5459	−34,7	cp	BRD-K37792168	denbufylline	Phosphodiesterase inhibitor
		5456	−34,66	cp	BRD-A59303141	quinethazone	Thiazide diuretic
		5452	−34,59	cp	BRD-K12357156	AG-490	EGFR inhibitor
		5451	−34,54	cp	BRD-K47943470	tyrphostin-51	EGFR inhibitor
		5450	−34,53	cp	BRD-A32161980	carbetocin	Oxytocin receptor agonist
		5447	−34,42	cp	BRD-K12079898	PD-160170	Neuropeptide receptor antagonist
		5448	−34,42	cp	BRD-K81709173	halcinonide	Glucocorticoid receptor agonist
		5444	−34,3	cp	BRD-A38747044	KU-14R	Imidazoline receptor ligand
		5443	−34,29	cp	BRD-K02590140	O-2050	Cannabinoid receptor antagonist
		5437	−34,13	cp	BRD-K50495309	SRC-kinase-inhibitor-I	SRC inhibitor
		5431	−33,96	cp	BRD-K25875056	SC-9	Protein tyrosine kinase activator
		5429	−33,93	cp	BRD-K18135438	chenodeoxycholic-acid	11-beta-HSD1 inhibitor
		5428	−33,89	cp	BRD-K56334280	amonafide	Topoisomerase inhibitor
		5427	−33,88	cp	BRD-K55748775	SCH-28080	ATPase inhibitor
		5424	−33,78	cp	BRD-K39746403	erythromycin	NFkB pathway inhibitor
		5422	−33,74	cp	BRD-K37206356	rhamnetin	HDAC inhibitor
		5411	−33,4	cp	BRD-A97739905	ketoprofen	Cyclooxygenase inhibitor
		5410	−33,38	cp	BRD-A54490543	pirlindole	Monoamine oxidase inhibitor
		5404	−32,99	cp	BRD-A75935363	atracurium	Acetylcholine receptor antagonist
		5402	−32,93	cp	BRD-K43405658	tyrphostin-AG-527	Protein tyrosine kinase inhibitor
		5401	−32,86	cp	BRD-A56987319	SQ-22536	Adenylyl cyclase inhibitor
		5398	−32,77	cp	BRD-K18574842	nafcillin	Bacterial cell wall synthesis inhibitor
		5395	−32,71	cp	BRD-K82147103	lofepramine	Norepinephrine reuptake inhibitor
		5392	−32,7	cp	BRD-K74112339	acetohydroxamic-acid	Urease inhibitor
		5391	−32,6	cp	BRD-A02189320	met-leu-phe	−666
		5388	−32,55	cp	BRD-K04430056	7-nitroindazole	nitric oxide synthase inhibitor
		5386	−32,51	cp	BRD-K54094468	remoxipride	Dopamine receptor antagonist
		5384	−32,48	cp	BRD-K71035033	masitinib	KIT inhibitor
		5385	−32,48	cp	BRD-A93206962	L-755507	Adrenergic receptor agonist
		5383	−32,47	cp	BRD-K02965346	SU-11274	Hepatocyte growth factor receptor inhibitor
		5378	−32,25	cp	BRD-K75958195	pizotifen	Serotonin receptor antagonist
		5377	−32,23	cp	BRD-K33572481	taurodeoxycholic-acid	Bile acid
		5375	−32,11	cp	BRD-K41445866	alfaxalone	Chloride channel agonist
		5364	−31,68	cp	BRD-A04327189	synephrine	Adrenergic receptor agonist
		5358	−31,55	cp	BRD-K08206212	entecavir	Reverse transcriptase inhibitor
		5357	−31,52	cp	BRD-K56064827	EI-273	PKC inhibitor
		5356	−31,48	cp	BRD-A24429032	HEAT	Adrenergic receptor antagonist
		5350	−31,31	cp	BRD-A83326220	brazilin	Nitric oxide production inhibitor
		5348	−31,21	cp	BRD-A43974575	tranylcypromine	Monoamine oxidase inhibitor
		5346	−31,04	cp	BRD-A94413429	NTNCB	Neuropeptide receptor antagonist
		5343	−31,02	cp	BRD-K93258693	GW-9662	PPAR receptor antagonist
		5342	−30,95	cp	BRD-K56700933	phenethyl-isothiocyanate	Antineoplastic
		5341	−30,88	cp	BRD-K74141488	naftifine	Fungal squalene epoxidase inhibitor
		5340	−30,81	cp	BRD-A36066264	estradiol-benzoate	Estrogen receptor agonist
		5335	−30,41	cp	BRD-A35511923	L-803087	Somatostatin receptor agonist
		5331	−30,16	cp	BRD-A46179541	doxapram	Potassium channel blocker
		5330	−30,13	cp	BRD-K26657438	imiquimod	TLR agonist
		5329	−30,09	cp	BRD-K21672174	RO-28-1675	Glucokinase activator
		5324	−29,97	cp	BRD-K62982419	cilomilast	Phosphodiesterase inhibitor
		5317	−29,78	cp	BRD-K66707493	lawsone	Coloring agent
		5316	−29,74	cp	BRD-K93461745	buspirone	Serotonin receptor agonist
		5312	−29,62	cp	BRD-K73290745	ICI-199441	Opioid receptor agonist
		5306	−29,5	cp	BRD-A51714012	venlafaxine	Adrenergic inhibitor
		5297	−29,19	cp	BRD-A11007541	BCI-hydrochloride	Protein phosphatase inhibitor
		5291	−28,96	cp	BRD-K65417056	meprylcaine	Local anesthetic
		5282	−28,43	cp	BRD-A75552914	isoxicam	Cyclooxygenase inhibitor
		5275	−28,09	cp	BRD-A67799922	phenoxybenzamine	Adrenergic receptor antagonist
		5270	−27,94	cp	BRD-K47192521	icosapent	Platelet aggregation inhibitor
		5269	−27,87	cp	BRD-K33204703	AG-370	PDGFR receptor inhibitor
		5268	−27,83	cp	BRD-K02867583	minaprine	Serotonin reuptake inhibitor
		5261	−27,41	cp	BRD-A10969569	ambelline	Plant alkaloid
		5260	−27,4	cp	BRD-K83023055	GR-135531	Melatonin receptor agonist
		5247	−27,02	cp	BRD-K75532464	FTI-276	Farnesyltransferase inhibitor
		5242	−26,92	cp	BRD-K35458079	edaravone	Nootropic agent
		5241	−26,85	cp	BRD-K88871508	lisuride	Dopamine receptor agonist
		5226	−26,11	cp	BRD-K75641298	metoclopramide	Dopamine receptor antagonist
		5223	−26,06	cp	BRD-K64755930	etazolate	Phosphodiesterase inhibitor
		5220	−25,96	cp	BRD-K96809896	SKF-86002	p38 MAPK inhibitor
		5218	−25,93	cp	BRD-A76093993	cromakalim	Potassium channel activator
		5215	−25,69	cp	BRD-K64835161	BRD-K64835161	−666
		5214	−25,67	cp	BRD-K04993501	cefixime	Bacterial cell wall synthesis inhibitor
		5210	−25,49	cp	BRD-A11605036	thiocolchicoside	GABA receptor antagonist
		5209	−25,48	cp	BRD-K44084986	Y-27632	Rho associated kinase inhibitor
		5208	−25,45	cp	BRD-K18523449	mestanolone	Androgenic steroid
		5205	−25,34	cp	BRD-K71860425	CDK2-5-inhibitor	CDK inhibitor
		5203	−25,19	cp	BRD-A25687296	emetine	Protein synthesis inhibitor
		5194	−24,75	cp	BRD-A20239487	atenolol	Adrenergic receptor antagonist
		5193	−24,67	cp	BRD-A44090213	indoprofen	Cyclooxygenase inhibitor
		5180	−24,17	cp	BRD-K20986251	lithocholic-acid	FXR antagonist
		5176	−24,1	cp	BRD-K43245338	MDL-28170	Calpain inhibitor
		5175	−24,03	cp	BRD-K83636919	entacapone	Catechol O methyltransferase inhibitor
		5171	−23,9	cp	BRD-A10903566	imiloxan	Adrenergic receptor antagonist
		5166	−23,59	cp	BRD-K40213712	SAL-1	Adenosine receptor antagonist
		5165	−23,56	cp	BRD-K19462402	buflomedil	Adrenergic receptor antagonist
		5163	−23,46	cp	BRD-K81209512	AG-494	EGFR inhibitor
		5149	−23,22	cp	BRD-A91008255	bepridil	Calcium channel blocker
		5147	−23,13	cp	BRD-A94793051	gestrinone	Progesterone receptor antagonist
		5145	−22,99	cp	BRD-K92049597	triamterene	Sodium channel blocker
		5143	−22,94	cp	BRD-A16444946	acarbose	Glucosidase inhibitor
		5141	−22,91	cp	BRD-A59215453	lobelanidine	Acetylcholine receptor antagonist
		5135	−22,73	cp	BRD-K47150025	KI-8751	VEGFR inhibitor
		5133	−22,72	cp	BRD-A23290232	westcort	Glucocorticoid receptor agonist
		5130	−22,71	cp	BRD-A13807286	HA-14-1	BCL inhibitor
		5127	−22,56	cp	BRD-A19248578	latrunculin-b	Actin polymerization inhibitor
		5125	−22,52	cp	BRD-A11990600	lorazepam	Benzodiazepine receptor agonist
		5126	−22,52	cp	BRD-A44780397	mifepristone	Glucocorticoid receptor antagonist
		5120	−22,3	cp	BRD-K92446736	zatebradine	HCN channel blocker
		5119	−22,26	cp	BRD-A09533288	verapamil	Calcium channel blocker
		5113	−22,21	cp	BRD-K50128260	sildenafil	Phosphodiesterase inhibitor
		5112	−22,16	cp	BRD-K78278890	NM-PP1	Mutant kinase inhibitor
		5106	−21,94	cp	BRD-K51223576	AG-99	Tyrosine kinase inhibitor
		5102	−21,77	cp	BRD-K12244279	MEK1-2-inhibitor	MEK inhibitor
		5101	−21,76	cp	BRD-K09255212	clioquinol	Chelating agent
		5099	−21,73	cp	BRD-K97309399	thiothixene	Dopamine receptor antagonist
		5098	−21,71	cp	BRD-A49906757	scopolamine	Acetylcholine receptor antagonist
		5097	−21,63	cp	BRD-K80348542	cephaeline	Protein synthesis inhibitor
		5096	−21,56	cp	BRD-K16977723	PP-3	EGFR inhibitor
		5094	−21,54	cp	BRD-K02637541	celecoxib	Cyclooxygenase inhibitor
		5091	−21,48	cp	BRD-A79803969	memantine	Glutamate receptor antagonist
		5092	−21,48	cp	BRD-A16700644	isoxsuprine	Adrenergic receptor agonist
		5083	−21,29	cp	BRD-K68558722	deracoxib	Cyclooxygenase inhibitor
		5084	−21,29	cp	BRD-K29950728	clomifene	Estrogen receptor antagonist
		5079	−21,16	cp	BRD-K79124250	ioxaglic-acid	Radiopaque medium
		5075	−21,08	cp	BRD-A33084410	5'-guanidinonaltrindole	Opioid receptor antagonist
		5073	−21,04	cp	BRD-K37991163	paroxetine	Selective serotonin reuptake inhibitor (SSRI)
		5071	−20,93	cp	BRD-K82109576	vincristine	Tubulin inhibitor
		5070	−20,89	cp	BRD-K78959463	FPL-64176	Calcium channel activator
		5069	−20,87	cp	BRD-K80639402	SB-258585	Serotonin receptor antagonist
		5059	−20,55	cp	BRD-K65814004	diphenyleneiodonium	Nitric oxide synthase inhibitor
		5053	−20,42	cp	BRD-A19736161	ondansetron	Serotonin receptor antagonist
		5048	−20,31	cp	BRD-K86727142	embelin	HCV inhibitor
		5046	−20,29	cp	BRD-K08219523	5-nonyloxytryptamine	Serotonin receptor agonist
		5044	−20,23	cp	BRD-K43290182	Ro-04-6790	Serotonin receptor antagonist
		5041	−20,17	cp	BRD-K13049116	BMS-754807	IGF-1 inhibitor
		5040	−20,15	cp	BRD-K29113274	ketoconazole	Sterol demethylase inhibitor
		5034	−20,03	cp	BRD-A15010982	HU-211	Glutamate receptor antagonist
		5024	−19,54	cp	BRD-A65013509	oxybutynin	Acetylcholine receptor antagonist
		5018	−19,29	cp	BRD-A85587465	bemesetron	Serotonin receptor antagonist
		5016	−19,26	cp	BRD-K36009368	NNC-63-0532	Opioid receptor agonist
		5015	−19,19	cp	BRD-K81729199	AQ-RA741	Acetylcholine receptor antagonist
		5014	−19,16	cp	BRD-K13926615	vardenafil	Phosphodiesterase inhibitor
		5013	−19,13	cp	BRD-K48923948	BMS-641988	Androgen receptor antagonist
		5010	−19,08	cp	BRD-K65146499	nabumetone	Cyclooxygenase inhibitor
		5008	−19,05	cp	BRD-A27143604	DPN	Estrogen receptor agonist
		5005	−18,99	cp	BRD-A35989968	megestrol	Progesterone receptor agonist
		5001	−18,93	cp	BRD-K47717570	NBQX	Glutamate receptor antagonist
		5000	−18,91	cp	BRD-K87142802	veliparib	PARP inhibitor
		4999	−18,89	cp	BRD-A82371568	clofarabine	Ribonucleoside reductase inhibitor
		4996	−18,72	cp	BRD-K37798499	etoposide	Topoisomerase inhibitor
		4998	−18,72	cp	BRD-A65280694	molindone	Dopamine receptor antagonist
		4993	−18,6	cp	BRD-K71289571	zafirlukast	Leukotriene receptor antagonist
		4991	−18,57	cp	BRD-K82823804	SA-792987	PKC inhibitor
		4988	−18,45	cp	BRD-K99451608	lopinavir	HIV protease inhibitor
		4979	−18,13	cp	BRD-A67862938	naftidrofuryl	Adrenergic receptor antagonist
		4978	−18,11	cp	BRD-K47631482	bromhexine	Mucolytic agent
		4977	−18,08	cp	BRD-K69840642	ISOX	HDAC inhibitor
		4968	−17,7	cp	BRD-A40639672	ketorolac	Cyclooxygenase inhibitor
		4966	−17,65	cp	BRD-A39390670	rabeprazole	ATPase inhibitor
		4961	−17,49	cp	BRD-A92630576	trimebutine	Opioid receptor agonist
		4952	−17,21	cp	BRD-K96471533	nitazoxanide	Pyruvate ferredoxin oxidoreductase inhibitor
		4951	−17,14	cp	BRD-A52660433	tetrindole	Monoamine oxidase inhibitor
		4950	−17,1	cp	BRD-M41783010	acamprosate	Glutamate receptor antagonist
		4946	−17,03	cp	BRD-A72441487	stiripentol	GABA uptake inhibitor
		4943	−16,94	cp	BRD-K57011718	UK-356618	Metalloproteinase inhibitor
		4929	−16,46	cp	BRD-K50859149	sulfafurazole	Bacterial antifolate
		4925	−16,4	cp	BRD-K28168037	fenretinide	Apoptosis stimulant
		4922	−16,25	cp	BRD-K70487031	flupentixol	Dopamine receptor antagonist
		4921	−16,24	cp	BRD-A10355991	norketamine	Glutamate receptor antagonist
		4915	−16,05	cp	BRD-A17448384	beclometasone	Glucocorticoid receptor agonist
		4914	−15,98	cp	BRD-K90733503	cefalexin	Bacterial cell wall synthesis inhibitor
		4910	−15,9	cp	BRD-K76568384	PHTPP	Estrogen receptor antagonist
		4911	−15,9	cp	BRD-A77291778	cyclopentolate	Acetylcholine receptor antagonist
		4908	−15,85	cp	BRD-A96897502	U-74389F	Lipid peroxidase inhibitor
		4901	−15,66	cp	BRD-K10670311	sulfasalazine	Antirheumatic
		4900	−15,64	cp	BRD-K15502390	nevirapine	Reverse transcriptase inhibitor
		4887	−15,05	cp	BRD-K71823332	epothilone-a	Microtubule stabilizing agent
		4878	−14,76	cp	BRD-K85606544	neratinib	EGFR inhibitor
		4876	−14,74	cp	BRD-A41301928	bongkrek-acid	Mitochondrial ADP, ATP translocase inhibitor
		4875	−14,73	cp	BRD-K99616396	motesanib	KIT inhibitor
		4873	−14,69	cp	BRD-U73238814	QL-XI-92	DDR1 inhibitor
		4868	−14,6	cp	BRD-K55430733	WAY-629	Serotonin receptor agonist
		4860	−14,35	cp	BRD-K36737713	AG-957	Protein tyrosine kinase inhibitor
		4857	−14,25	cp	BRD-K35723520	darinaparsin	Apoptosis stimulant
		4856	−14,17	cp	BRD-K54411430	robustic-acid	cAMP inhibitor
		4854	−14,08	cp	BRD-A08709697	heliotrine	Pyrrolizidine alkaloid
		4852	−13,96	cp	BRD-K34995470	SU-1498	VEGFR inhibitor
		4834	−13,48	cp	BRD-K89626439	sirolimus	MTOR inhibitor
		4832	−13,4	cp	BRD-K40619305	larixinic-acid	Compound that interacts with metal centers
		4829	−13,36	cp	BRD-K57033106	tripelennamine	Histamine receptor antagonist
		4816	−13,15	cp	BRD-K10042277	desmethylclozapine	Acetylcholine receptor agonist
		4817	−13,15	cp	BRD-K82381502	acetylcholine	Acetylcholine receptor agonist
		4814	−13,12	cp	BRD-K31283835	tofacitinib	JAK inhibitor
		4812	−13,11	cp	BRD-K92015269	GBR-12783	Dopamine uptake inhibitor
		4811	−13,06	cp	BRD-K02715688	hydrastine	Tyrosine hydroxylase inhibitor
		4808	−12,99	cp	BRD-K79404599	enzastaurin	PKC inhibitor
		4804	−12,78	cp	BRD-K29458283	chlorambucil	DNA inhibitor
		4803	−12,74	cp	BRD-A95939040	sertaconazole	Sterol demethylase inhibitor
		4800	−12,57	cp	BRD-K51730347	diphencyprone	Immunostimulant
		4796	−12,48	cp	BRD-K09549677	mibefradil	T-type calcium channel blocker
		4784	−11,92	cp	BRD-K11663430	pyroxamide	HDAC inhibitor
		4774	−11,72	cp	BRD-K88849294	lobaric-acid	Tyrosine phosphatase inhibitor
		4762	−11,25	cp	BRD-A64092382	mexiletine	Sodium channel blocker
		4756	−11,16	cp	BRD-K17294426	clebopride	Dopamine receptor antagonist
		4754	−11,14	cp	BRD-K72024482	MRS-1754	Adenosine receptor antagonist
		4741	−10,6	cp	BRD-K10860596	granisetron	Serotonin receptor antagonist
		4740	−10,56	cp	BRD-K00486786	RO-08-2750	NGF binding inhibitor
		4712	−9,68	cp	BRD-A81866333	CGS-21680	Adenosine receptor agonist
		4708	−9,61	cp	BRD-K66175015	afatinib	EGFR inhibitor
		4706	−9,55	cp	BRD-K94512704	spiramide	Dopamine receptor antagonist
		4700	−9,41	cp	BRD-K21806131	tegaserod	Serotonin receptor partial agonist
		4694	−9,27	cp	BRD-A14395271	mesoridazine	Dopamine receptor antagonist
		4693	−9,21	cp	BRD-K12867552	THM-I-94	HDAC inhibitor
		4689	−9,11	cp	BRD-K57222227	indometacin	Cyclooxygenase inhibitor
		4688	−9,09	cp	BRD-K30296925	flavokavain-b	Antineoplastic
		4687	−9,06	cp	BRD-K40965114	cyanopindolol	Adrenergic receptor antagonist
		4682	−9,02	cp	BRD-K01648091	LE-300	Dopamine receptor antagonist
		4679	−8,97	cp	BRD-A75402480	desoxycorticosterone	Mineralocorticoid receptor agonist
		4675	−8,87	cp	BRD-A98283014	calmidazolium	Calcium channel blocker
		4674	−8,82	cp	BRD-K37289225	clozapine	Dopamine receptor antagonist
		4672	−8,72	cp	BRD-A41451487	PK-11195	Benzodiazepine receptor antagonist
		4671	−8,67	cp	BRD-K13544237	r(-)-propylnorapomorphine	Dopamine receptor agonist
		4664	−8,56	cp	BRD-K97799481	theophylline	Adenosine receptor antagonist
		4654	−8,29	cp	BRD-K95202259	ML-3163	p38 MAPK inhibitor
		4649	−8,17	cp	BRD-A51410489	yohimbine	Adrenergic receptor antagonist
		4641	−7,82	cp	BRD-K39621635	artemether	Antimalarial
		4642	−7,82	cp	BRD-K37194137	III606050	Cytochrome P450 inhibitor
		4640	−7,79	cp	BRD-K67102207	phenylbutyrate	HDAC inhibitor
		4639	−7,78	cp	BRD-K69932463	AZD-8055	MTOR inhibitor
		4635	−7,64	cp	BRD-K39111395	BCL2-inhibitor	BCL inhibitor
		4626	−7,26	cp	BRD-K82135108	elesclomol	Oxidative stress inducer
		4623	−7,23	cp	BRD-K70577657	H-9	PKA inhibitor
		4619	−7,09	cp	BRD-K06024458	n-arachidonyl-GABA	cannabinoid receptor agonist
		4615	−6,94	cp	BRD-A81795050	U-18666A	Oxidosqualene cyclase inhibitor
		4608	−6,74	cp	BRD-K04710043	hexamethylenebisacetamide	AKT inhibitor
		4602	−6,47	cp	BRD-K98157055	SIB-1757	Glutamate receptor antagonist
		4600	−6,36	cp	BRD-K47323024	methapyrilene	Histamine receptor antagonist
		4596	−6,29	cp	BRD-A02176148	tubaic-acid	Mitochondrial complex I inhibitor
		4589	−6,1	cp	BRD-K28849549	mesalazine	Cyclooxygenase inhibitor
		4579	−5,7	cp	BRD-K37516142	idebenone	Calcium channel modulator
		4565	−5,22	cp	BRD-K49668410	clarithromycin	Bacterial 50S ribosomal subunit inhibitor
		4562	−5,17	cp	BRD-K44353683	nateglinide	Insulin secretagogue
		4561	−5,06	cp	BRD-A80641450	FR-139317	Endothelin receptor antagonist
		4554	−4,65	cp	BRD-A12560204	nitrendipine	Calcium channel blocker
		4551	−4,5	cp	BRD-K66412701	pazufloxacin	Topoisomerase inhibitor
		4547	−4,29	cp	BRD-A06726973	dibutyrylcyclic-gmp	cGMP analog
		4546	−4,26	cp	BRD-K87919739	tyrphostin-AG-825	Receptor tyrosine protein kinase inhibitor
		4545	−4,17	cp	BRD-K89839824	raltitrexed	Thymidylate synthase inhibitor
		4541	−3,9	cp	BRD-K26664453	cytochalasin-b	Microtubule inhibitor
		4526	−3,13	cp	BRD-K50325075	UCL-2077	Slow after hyperpolarization channel blocker
		4515	−2,36	cp	BRD-K03842655	penitrem-a	Potassium channel blocker
		4510	−2,07	cp	BRD-M72442222	vicriviroc	CC chemokine receptor antagonist
		4496	1,06	cp	BRD-A54845972	dihydroergotamine	Serotonin receptor agonist
		4495	1,13	cp	BRD-A24817035	laudanosine	Central nervous system agent
		4490	1,69	cp	BRD-K15567136	papaverine	Phosphodiesterase inhibitor
		4486	1,83	cp	BRD-K49049886	CGS-15943	Adenosine receptor antagonist
		4479	2,33	cp	BRD-K34533029	tyrphostin-AG-494	EGFR inhibitor
		4477	2,4	cp	BRD-K79145749	dibenzepin	Norepinephrine reuptake inhibitor
		4467	3,17	cp	BRD-K77286328	reversine	Aurora kinase inhibitor
		4462	3,71	cp	BRD-K60060639	methyllidocaine	antiarrhythmic medication
		4453	4,36	cp	BRD-K62353524	DY-131	Estrogen receptor agonist
		4444	4,64	cp	BRD-K83302049	protopine	Histamine receptor antagonist
		4443	4,67	cp	BRD-K88429204	pyrimethamine	Dihydrofolate reductase inhibitor
		4439	4,78	cp	BRD-K84996949	sinensetin	Cyclooxygenase inhibitor
		4438	4,84	cp	BRD-K59273480	propentofylline	Adenosine reuptake inhibitor
		4435	5,01	cp	BRD-K68264559	brimonidine	Adrenergic receptor agonist
		4428	5,28	cp	BRD-K53263234	CITCO	CAR agonist
		4423	5,39	cp	BRD-K15601958	SEW-2871	Lysophospholipid receptor agonist
		4420	5,46	cp	BRD-K55127134	fluphenazine	Dopamine receptor antagonist
		4419	5,48	cp	BRD-K91243525	SR-142948	Neurotensin receptor antagonist
		4413	5,71	cp	BRD-K95992530	Cyclo-[Arg-Gly-Asp-D-Phe-Val]	integrin antagonist
		4405	5,95	cp	BRD-K71799949	carbamazepine	Carboxamide antiepileptic
		4402	5,99	cp	BRD-K41051431	mecillinam	Bacterial cell wall synthesis inhibitor
		4398	6,09	cp	BRD-K52850071	JAK3-Inhibitor-II	JAK inhibitor
		4396	6,2	cp	BRD-K45401373	betulinic-acid	Apoptosis stimulant
		4391	6,54	cp	BRD-K36862742	hydroflumethiazide	Sodium/potassium/chloride transporter inhibitor
		4384	6,75	cp	BRD-A41833852	naloxone	Opioid receptor antagonist
		4376	6,93	cp	BRD-A41112154	oleanolic-acid	G protein-coupled receptor agonist
		4374	7	cp	BRD-A87125127	3-matida	Glutamate receptor antagonist
		4373	7,09	cp	BRD-K19533706	tranilast	Angiogenesis inhibitor
		4363	7,29	cp	BRD-K59570838	homoveratrylamine	Dopamine analog
		4358	7,38	cp	BRD-A71203467	l-stepholidine	Dopamine receptor antagonist
		4353	7,51	cp	BRD-K28907958	CD-437	Retinoid receptor agonist
		4343	7,88	cp	BRD-K67831364	ZM-323881	VEGFR inhibitor
		4340	8,04	cp	BRD-K09963420	saquinavir	HIV protease inhibitor
		4334	8,21	cp	BRD-K47207162	zimelidine	Serotonin reuptake inhibitor
		4329	8,34	cp	BRD-K18742343	H-8	PKA inhibitor
		4316	8,64	cp	BRD-A24191444	ifenprodil	Adrenergic receptor antagonist
		4315	8,65	cp	BRD-A44133049	azasetron	Serotonin receptor antagonist
		4312	8,71	cp	BRD-A37347161	BRL-52537	Opioid receptor agonist
		4310	8,75	cp	BRD-K19136521	indirubin	CDK inhibitor
		4306	8,81	cp	BRD-K91733562	secoisolariciresinol	Antioxidant
		4300	9,16	cp	BRD-K48932581	cetraxate	Mucus protecting agent
		4293	9,3	cp	BRD-K32536677	AGK-2	SIRT inhibitor
		4283	9,51	cp	BRD-K49810818	sorafenib	FLT3 inhibitor
		4281	9,59	cp	BRD-K07303502	arachidonyl-trifluoro-methane	Cytosolic phospholipase inhibitor
		4278	9,63	cp	BRD-A20589515	dihydroxyphenylglycine	Glutamate receptor agonist
		4277	9,67	cp	BRD-A43940795	tetrahydropalmatine	Serotonin release inhibitor
		4276	9,69	cp	BRD-K56403959	ZK-756326	CC chemokine receptor ligand
		4273	9,71	cp	BRD-K30563334	rifabutin	Protein synthesis inhibitor
		4272	9,72	cp	BRD-A39230911	chlorphensin	Muscle relaxant
		4268	9,78	cp	BRD-K45033733	famciclovir	DNA polymerase inhibitor
		4263	9,94	cp	BRD-K47693913	evoxine	Furoquinoline alkaloid
		4254	10,18	cp	BRD-A95096829	PNU-96415E	Dopamine receptor antagonist
		4245	10,39	cp	BRD-A38030642	cyclosporin-a	Calcineurin inhibitor
		4238	10,56	cp	BRD-K99174507	cardiogenol-c	Cardiomyogenesis inducer
		4234	10,63	cp	BRD-K59456551	methotrexate	Dihydrofolate reductase inhibitor
		4225	10,96	cp	BRD-K92760278	riboflavin	Vitamin B
		4226	10,96	cp	BRD-A16478930	amcinonide	Glucocorticoid receptor agonist
		4221	11,04	cp	BRD-A39172021	ampiroxicam	Cyclooxygenase inhibitor
		4216	11,16	cp	BRD-K42142750	retrorsine	Antimitotic
		4212	11,22	cp	BRD-K08973992	linoleic-acid	Oxidative stress inducer
		4205	11,45	cp	BRD-K95785537	PP-2	SRC inhibitor
		4194	11,6	cp	BRD-K76587808	fraxetin	Antioxidant
		4188	11,84	cp	BRD-A86044036	flurbiprofen	Cyclooxygenase inhibitor
		4186	11,99	cp	BRD-K49481516	galantamine	Acetylcholinesterase inhibitor
		4180	12,17	cp	BRD-K33312228	halometasone	Glucocorticoid receptor agonist
		4179	12,18	cp	BRD-A98702003	carbenoxolone	11-beta-HSD1 inhibitor
		4178	12,22	cp	BRD-K83322645	L-693403	Sigma receptor agonist
		4177	12,24	cp	BRD-K33308633	INCA-6	Calcineurin inhibitor
		4174	12,35	cp	BRD-K32906660	bis-tyrphostin	EGFR inhibitor
		4166	12,57	cp	BRD-K29173907	isoflupredone	Glucocorticoid receptor agonist
		4164	12,58	cp	BRD-K70511574	sunitinib	PLK inhibitor
		4160	12,66	cp	BRD-A90131694	alclometasone	Glucocorticoid receptor agonist
		4159	12,7	cp	BRD-K74733595	APHA-compound-8	HDAC inhibitor
		4156	12,74	cp	BRD-K39915878	loxapine	Dopamine receptor antagonist
		4151	12,82	cp	BRD-A63043573	cabergoline	Dopamine receptor agonist
		4138	13,22	cp	BRD-K22010301	JLK-6	Gamma secretase inhibitor
		4137	13,27	cp	BRD-A41450521	tosufloxacin	Bacterial DNA gyrase inhibitor
		4136	13,32	cp	BRD-K17743125	belinostat	HDAC inhibitor
		4133	13,45	cp	BRD-K60690191	MPEP	Glutamate receptor antagonist
		4128	13,53	cp	BRD-K72903603	zidovudine	Reverse transcriptase inhibitor
		4125	13,59	cp	BRD-K76674262	homoharringtonine	Protein synthesis inhibitor
		4119	13,74	cp	BRD-K69690935	curcumin	Cyclooxygenase inhibitor
		4120	13,74	cp	BRD-K40656405	L-165041	PPAR receptor agonist
		4117	13,81	cp	BRD-K21520694	sulfacetamide	PABA antagonist
		4116	13,93	cp	BRD-K62289640	lylamine	Cannabinoid receptor agonist
		4115	13,95	cp	BRD-K60460488	nelfinavir	HIV protease inhibitor
		4107	14,12	cp	BRD-K11717138	benzbromarone	Chloride channel blocker
		4104	14,17	cp	BRD-A67748489	K3644	Kinesin-like spindle protein inhibitor
		4102	14,27	cp	BRD-A16311756	profenamine	Butyrylcholinesterase inhibitor
		4101	14,3	cp	BRD-K72676686	fluvoxamine	Selective serotonin reuptake inhibitor (SSRI)
		4099	14,36	cp	BRD-A45498368	WYE-125132	MTOR inhibitor
		4091	14,63	cp	BRD-A10523515	GSK-429286A	Rho associated kinase inhibitor
		4089	14,66	cp	BRD-A64125466	dehydrocholic-acid	choleretic agent
		4085	14,77	cp	BRD-K51816706	oxindole-I	VEGFR inhibitor
		4080	14,85	cp	BRD-A73581086	ergometrine	Adrenergic receptor agonist
		4076	14,94	cp	BRD-K96862998	pirfenidone	TGF beta receptor inhibitor
		4067	15,13	cp	BRD-K08287586	butylparaben	DNA synthesis inhibitor
		4066	15,14	cp	BRD-K46742498	alosetron	Serotonin receptor antagonist
		4062	15,24	cp	BRD-A81177136	KN-62	Calcium-calmodulin dependent protein kinase inhibitor
		4056	15,37	cp	BRD-K88304388	dextrorphan	Glutamate receptor antagonist
		4049	15,53	cp	BRD-A15297126	fluocinonide	Glucocorticoid receptor agonist
		4048	15,54	cp	BRD-A13133631	fluorometholone	Glucocorticoid receptor agonist
		4041	15,86	cp	BRD-K95763993	trapidil	PDGFR receptor inhibitor
		4035	16,04	cp	BRD-K28761384	zuclopenthixol	Dopamine receptor antagonist
		4034	16,11	cp	BRD-A80213327	NSC-23766	Ras GTPase inhibitor
		4033	16,12	cp	BRD-K47598052	PP-1	SRC inhibitor
		4031	16,28	cp	BRD-K87932577	CDK1-5-inhibitor	CDK inhibitor
		4028	16,33	cp	BRD-K37130656	rivaroxaban	Coagulation inhibitor
		4025	16,35	cp	BRD-K06159959	CCMQ	Inhibitor of the binding of homoquinolinic acid to non-NMDA sensitive sites
		4022	16,48	cp	BRD-K59332007	linopirdine	Potassium channel blocker
		4017	16,56	cp	BRD-A44551378	LFM-A12	EGFR inhibitor
		4011	16,8	cp	BRD-A75517195	thiazolopyrimidine	CDC inhibitor
		4008	16,84	cp	BRD-U37049823	HG-6-64-01	RAF inhibitor
		3998	17,03	cp	BRD-K94841585	emodic-acid	Laxative
		3997	17,04	cp	BRD-K16406336	methylene-blue	Guanylyl cyclase inhibitor
		3994	17,17	cp	BRD-K17140735	SCH-79797	Proteasome inhibitor
		3984	17,34	cp	BRD-K92678294	irilin-a	Isoflavone
		3980	17,43	cp	BRD-K40578143	GR-79236	Adenosine receptor agonist
		3976	17,54	cp	BRD-K28143534	cyproheptadine	Histamine receptor antagonist
		3967	17,7	cp	BRD-A79314293	cephalosporanic-acid	Bacterial cell wall synthesis inhibitor
		3962	17,76	cp	BRD-A17065207	brefeldin-a	Protein synthesis inhibitor
		3960	17,85	cp	BRD-A70083328	secnidazole	Acetylcholinesterase inhibitor
		3947	18,21	cp	BRD-K88677950	PD-198306	MAP kinase inhibitor
		3945	18,24	cp	BRD-K40902647	vincamine	Adrenergic receptor antagonist
		3941	18,47	cp	BRD-A43150328	penicillic-acid	other antibiotic
		3937	18,48	cp	BRD-K33106058	cytarabine	Ribonucleotide reductase inhibitor
		3936	18,55	cp	BRD-K56047318	RHC-80267	Triacylglycerol lipase inhibitor
		3929	18,84	cp	BRD-K36198571	WAY-170523	Metalloproteinase inhibitor
		3928	18,91	cp	BRD-K48367671	febuxostat	Xanthine oxidase inhibitor
		3927	18,93	cp	BRD-K11801786	trimidox	Ribonucleotide reductase inhibitor
		3918	19,17	cp	BRD-A79672927	tropicamide	Acetylcholine receptor antagonist
		3910	19,37	cp	BRD-A55946879	BW-B70C	Lipoxygenase inhibitor
		3907	19,57	cp	BRD-A39646320	HC-toxin	HDAC inhibitor
		3902	19,78	cp	BRD-A73368467	fexofenadine	Histamine receptor antagonist
		3901	19,79	cp	BRD-K68202742	trichostatin-a	HDAC inhibitor
		3899	19,83	cp	BRD-K30990140	FR-122047	Cyclooxygenase inhibitor
		3897	19,88	cp	BRD-K83637872	SANT-1	Smoothened receptor antagonist
		3896	19,9	cp	BRD-K00234327	RU-24969	Serotonin receptor agonist
		3891	20,03	cp	BRD-K85242180	beta-CCP	Indoleamine 2,3-dioxygenase inhibitor
		3881	20,22	cp	BRD-A70407468	PSB-36	Adenosine receptor antagonist
		3879	20,24	cp	BRD-K08556791	ethoprop	Acetylcholinesterase inhibitor
		3876	20,39	cp	BRD-A51382177	fosinopril	ACE inhibitor
		3869	20,54	cp	BRD-K59574735	ubenimex	Leukotriene inhibitor
		3867	20,59	cp	BRD-K67566344	KU-0063794	MTOR inhibitor
		3864	20,62	cp	BRD-K55454768	TAS-301	Calcium-calmodulin dependent protein kinase inhibitor
		3860	20,69	cp	BRD-K15935639	z-leu3-VS	Proteasome inhibitor
		3855	20,8	cp	BRD-K78084463	W-12	Calmodulin antagonist
		3851	20,96	cp	BRD-K13261168	LY-16350	Dopamine receptor agonist
		3849	20,98	cp	BRD-K19525698	ozagrel	Thromboxane synthase inhibitor
		3845	21,04	cp	BRD-K51967704	BIIB021	HSP inhibitor
		3841	21,11	cp	BRD-A25143711	hydrocortisone	Glucocorticoid receptor agonist
		3842	21,11	cp	BRD-K08547377	irinotecan	Topoisomerase inhibitor
		3834	21,22	cp	BRD-A75769826	SDM25N	Opioid receptor antagonist
		3833	21,39	cp	BRD-K41564320	purvalanol-b	Tyrosine kinase inhibitor
		3829	21,51	cp	BRD-K78122587	NNC-55-0396	T-type calcium channel blocker
		3827	21,57	cp	BRD-K45158365	valsartan	Angiotensin receptor antagonist
		3820	21,74	cp	BRD-K77677632	SB-200646	Serotonin receptor antagonist
		3819	21,79	cp	BRD-K63675182	triflupromazine	Dopamine receptor antagonist
		3818	21,82	cp	BRD-A35588707	teniposide	Topoisomerase inhibitor
		3816	21,83	cp	BRD-K81847782	scandenin	Plant compound with antimicrobial activity
		3817	21,83	cp	BRD-K80451230	zamifenacin	Acetylcholine receptor antagonist
		3815	21,84	cp	BRD-K10065684	dantron	Laxative
		3806	22,08	cp	BRD-K81916719	triclabendazole	Microtubule inhibitor
		3804	22,13	cp	BRD-K84955386	hyperoside	Glucosidase inhibitor
		3802	22,21	cp	BRD-K69556541	ryanodine	Calcium channel blocker
		3801	22,24	cp	BRD-A72988804	tiaprofenic-acid	Cyclooxygenase inhibitor
		3799	22,27	cp	BRD-K39670393	amthamine	Histamine receptor agonist
		3798	22,3	cp	BRD-A72066420	mifobate	PPAR receptor antagonist
		3794	22,42	cp	BRD-K37561857	zardaverine	Phosphodiesterase inhibitor
		3793	22,43	cp	BRD-K08115555	tyrphostin-AG-1288	TNF production inhibitor
		3791	22,48	cp	BRD-K77175907	calcifediol	Vitamin D receptor agonist
		3788	22,52	cp	BRD-K80315159	DPPE	Histamine receptor antagonist
		3785	22,56	cp	BRD-A00993607	alprenolol	Adrenergic receptor antagonist
		3775	22,81	cp	BRD-K12513978	fenbufen	Cyclooxygenase inhibitor
		3773	22,91	cp	BRD-K63151507	MNITMT	Lymphocyte inhibitor
		3772	22,94	cp	BRD-K74133369	oligomycin-a	ATP synthase inhibitor
		3771	22,97	cp	BRD-K81272440	dantrolene	Calcium channel blocker
		3764	23,04	cp	BRD-K41337261	ZM-306416	ABL inhibitor
		3763	23,05	cp	BRD-A96107863	nisoldipine	Calcium channel blocker
		3761	23,08	cp	BRD-K15600710	obatoclax	BCL inhibitor
		3754	23,22	cp	BRD-K53979406	ALX-5407	Glycine transporter inhibitor
		3749	23,32	cp	BRD-K10974103	diloxanide	Protein synthesis inhibitor
		3748	23,35	cp	BRD-K15592317	CP466722	ATM kinase inhibitor
		3744	23,39	cp	BRD-A58157837	butabindide	Tripeptidyl peptidase inhibitor
		3743	23,41	cp	BRD-A55484088	BNTX	Opioid receptor antagonist
		3736	23,52	cp	BRD-K74212935	ergocryptine	Dopamine agonist
		3732	23,73	cp	BRD-K63343048	orlistat	Lipase inhibitor
		3720	23,99	cp	BRD-K07220430	cinnarizine	Calcium channel blocker
		3719	24	cp	BRD-K04853698	LDN-193189	Serine/threonine kinase inhibitor
		3713	24,07	cp	BRD-K18816859	L-694247	Serotonin receptor agonist
		3711	24,15	cp	BRD-A53077924	tianeptine	Selective serotonin reuptake enhancer (SSRE)
		3695	24,53	cp	BRD-A69917777	aminopentamide	Acetylcholine receptor antagonist
		3694	24,54	cp	BRD-K96319534	phentermine	Dopamine uptake inhibitor
		3692	24,55	cp	BRD-A85025557	NCS-382	GABA receptor antagonist
		3691	24,56	cp	BRD-K22947005	dexbrompheniramine	Histamine receptor antagonist
		3688	24,58	cp	BRD-K14807180	SB-221284	Serotonin receptor antagonist
		3686	24,66	cp	BRD-K22662435	ganciclovir	DNA polymerase inhibitor
		3685	24,67	cp	BRD-K26117720	gingerol	Nitric oxide synthase inhibitor
		3684	24,68	cp	BRD-K07325606	hispidin	PKC inhibitor
		3683	24,75	cp	BRD-A14574269	UB-165	Acetylcholine receptor agonist
		3677	24,87	cp	BRD-K59037100	oxybenzone	Lipase inhibitor
		3672	24,98	cp	BRD-K08998509	fananserin	Dopamine receptor antagonist
		3664	25,14	cp	BRD-K27665173	D-64406	PDGFR receptor inhibitor
		3659	25,21	cp	BRD-K13810148	givinostat	HDAC inhibitor
		3658	25,24	cp	BRD-K78599730	manumycin-a	Farnesyltransferase inhibitor
		3657	25,34	cp	BRD-A75479906	rimantadine	Antiviral
		3652	25,46	cp	BRD-K36395411	SB-206553	Serotonin receptor antagonist
		3650	25,5	cp	BRD-K70358946	aripiprazole	Serotonin receptor agonist
		3646	25,69	cp	BRD-K75089421	procainamide	Sodium channel blocker
		3643	25,78	cp	BRD-A94709349	metaxalone	Muscle relaxant
		3641	25,83	cp	BRD-K99922388	DPO-1	Potassium channel blocker
		3639	25,89	cp	BRD-K16554956	PTB1	AMPK activator
		3634	25,98	cp	BRD-K82823076	RO-15-4513	GABA benzodiazepine site receptor inverse agonist
		3631	26,09	cp	BRD-K66615216	moxifloxacin	Bacterial DNA gyrase inhibitor
		3625	26,16	cp	BRD-K09497549	kawain	Calcium channel modulator
		3623	26,19	cp	BRD-K86887724	dofetilide	Potassium channel blocker
		3621	26,28	cp	BRD-A28970875	puromycin	Protein synthesis inhibitor
		3618	26,34	cp	BRD-K67439147	SIB-1893	Glutamate receptor antagonist
		3614	26,42	cp	BRD-K92413528	thiazolidinecarboxylic-acid	Reducing agent
		3610	26,47	cp	BRD-K34330170	rotenonic-acid	Retinoid receptor antagonist
		3607	26,52	cp	BRD-K36740062	GSK-1070916	Aurora kinase inhibitor
		3603	26,63	cp	BRD-K90027355	spironolactone	Mineralocorticoid receptor antagonist
		3601	26,66	cp	BRD-K41567364	SB-334867	Orexin receptor antagonist
		3600	26,67	cp	BRD-K06750613	GSK-1059615	PI3K inhibitor
		3597	26,69	cp	BRD-K59962020	CHEMBL-374350	NFkB pathway inhibitor
		3594	26,75	cp	BRD-K25741894	skimmianine	Acetylcholinesterase inhibitor
		3592	26,78	cp	BRD-K70281171	U-99194	Dopamine receptor antagonist
		3588	26,88	cp	BRD-K85030058	benactyzine	Acetylcholine receptor antagonist
		3585	26,97	cp	BRD-A42553870	L-152804	Neuropeptide receptor antagonist
		3583	26,99	cp	BRD-K13800121	parecoxib	Cyclooxygenase inhibitor
		3576	27,12	cp	BRD-K45542189	diethylcarbamazine	Lipoxygenase inhibitor
		3574	27,13	cp	BRD-K67100011	pivmecillinam	Bacterial cell wall synthesis inhibitor
		3575	27,13	cp	BRD-A18917088	estradiol	Contraceptive agent
		3568	27,22	cp	BRD-K54472332	elvitegravir	HIV integrase inhibitor
		3567	27,27	cp	BRD-K88759641	EMD-66684	Angiotensin receptor antagonist
		3565	27,41	cp	BRD-K52397688	amperozide	Dopamine receptor antagonist
		3564	27,43	cp	BRD-A72758037	asiatic-acid	Apoptosis stimulant
		3563	27,47	cp	BRD-K69837166	trap-101	Nociceptin/orphanin FQ (NOP) receptor antagonist
		3561	27,5	cp	BRD-A66435872	HTMT	Histamine receptor agonist
		3556	27,56	cp	BRD-A46186775	hydrocortisone	Glucocorticoid receptor agonist
		3554	27,68	cp	BRD-K65503129	HSP90-inhibitor	HSP inhibitor
		3553	27,74	cp	BRD-A35623999	CGP-37157	L-type calcium channel blocker
		3548	27,86	cp	BRD-K79116891	proxymetacaine	Sodium channel blocker
		3545	27,93	cp	BRD-K66874953	pifithrin-alpha	TP53 inhibitor
		3538	28,25	cp	BRD-A42759514	ornidazole	Antiprotozoal
		3527	28,56	cp	BRD-K40992116	parachlorophenol	Anti-infective
		3525	28,58	cp	BRD-K47761761	PD-168077	Dopamine receptor agonist
		3521	28,66	cp	BRD-K62959606	sphingosine	Ceramidase inhibitor
		3519	28,68	cp	BRD-A15131297	benazepril	ACE inhibitor
		3517	28,7	cp	BRD-A62525898	prednisone	Glucocorticoid receptor agonist
		3514	28,73	cp	BRD-A83431637	resmethrin	Cytochrome P450 inhibitor
		3515	28,73	cp	BRD-K80325895	eicosadienoic-acid	−666
		3510	28,78	cp	BRD-K06593056	LE-135	Retinoid receptor agonist
		3508	28,79	cp	BRD-A16694057	bisphenol-a	PPAR receptor antagonist
		3504	28,85	cp	BRD-K27351809	nomegestrol	Progesterone receptor agonist
		3505	28,85	cp	BRD-A85280935	quinpirole	Dopamine receptor agonist
		3502	28,93	cp	BRD-K46018455	bezafibrate	PPAR receptor agonist
		3498	29,05	cp	BRD-K96084870	DMBI	PDGFR receptor inhibitor
		3499	29,05	cp	BRD-A65076780	dihydroergocristine	Adrenergic receptor antagonist
		3496	29,06	cp	BRD-A46393198	tetramisole	Immunostimulant
		3492	29,17	cp	BRD-K00603606	ticlopidine	Purinergic receptor antagonist
		3493	29,17	cp	BRD-K60274257	dephostatin	Tyrosine phosphatase inhibitor
		3491	29,22	cp	BRD-A47598013	citalopram	Serotonin reuptake inhibitor
		3486	29,3	cp	BRD-K36377456	marmesin	Angiogenesis inhibitor
		3482	29,35	cp	BRD-K63504947	semaxanib	VEGFR inhibitor
		3481	29,37	cp	BRD-K63550407	erythromycin	NFkB pathway inhibitor
		3474	29,56	cp	BRD-U97083655	teicoplanin	Bacterial cell wall synthesis inhibitor
		3472	29,59	cp	BRD-K73978287	hydrocortisone	Glucocorticoid receptor agonist
		3465	29,79	cp	BRD-K50018155	RS-67506	Serotonin receptor partial agonist
		3463	29,86	cp	BRD-K76304753	phenazopyridine	Local anesthetic
		3460	29,91	cp	BRD-K73395020	SA-1478088	−666
		3456	30,02	cp	BRD-A09094913	strychnine	Acetylcholine receptor antagonist
		3454	30,07	cp	BRD-K93034159	cladribine	Adenosine deaminase inhibitor
		3451	30,18	cp	BRD-K94441233	mevastatin	HMGCR inhibitor
		3439	30,42	cp	BRD-K73397362	purmorphamine	Smoothened receptor agonist
		3437	30,45	cp	BRD-K97354755	SU-6656	SRC inhibitor
		3438	30,45	cp	BRD-K87226815	cycloserine	Bacterial cell wall synthesis inhibitor
		3435	30,57	cp	BRD-A94669766	naringenin	Aromatase inhibitor
		3434	30,61	cp	BRD-A23683907	NAS-181	Serotonin receptor antagonist
		3428	30,83	cp	BRD-K28667196	fillalbin	Increases arterial blood pressure
		3421	31,14	cp	BRD-K88789588	letrozole	Aromatase inhibitor
		3416	31,26	cp	BRD-A31195449	TCB2	Serotonin receptor agonist
		3415	31,27	cp	BRD-K56509348	BMS-182874	Endothelin receptor antagonist
		3414	31,3	cp	BRD-K22878149	SB-205607	Delta 1 opioid receptor agonist
		3403	31,64	cp	BRD-K46384212	o-3M3FBS	phospholipase activator
		3400	31,72	cp	BRD-K31912990	CGP-71683	Neuropeptide receptor antagonist
		3399	31,76	cp	BRD-K56745457	azauridine	Antiviral
		3397	31,85	cp	BRD-K11129031	gemfibrozil	Lipoprotein lipase activator
		3396	31,9	cp	BRD-K72541103	JAK3-inhibitor-I	JAK inhibitor
		3394	32	cp	BRD-U86922168	QL-XII-47	BTK inhibitor
		3388	32,29	cp	BRD-A99449986	MT-21	Caspase activator
		3386	32,45	cp	BRD-A88254928	salbutamol	Adrenergic receptor agonist
		3383	32,51	cp	BRD-K09778810	FGIN-1-27	Inositol monophosphatase inhibitor
		3380	32,56	cp	BRD-K60923938	veratridine	Sodium channel activator
		3375	32,68	cp	BRD-K25905511	buddleoflavonoloside	Acetylcholinesterase inhibitor
		3371	32,86	cp	BRD-K26674531	GR-235	Estrogen receptor agonist
		3370	32,89	cp	BRD-K60511616	pravastatin	HMGCR inhibitor
		3369	32,9	cp	BRD-K31633810	DAU-5884	Acetylcholine receptor antagonist
		3368	32,98	cp	BRD-K20755323	SA-792728	Sphingosine kinase inhibitor
		3366	32,99	cp	BRD-A09467419	mebeverine	Acetylcholine receptor antagonist
		3363	33,08	cp	BRD-K15563106	phloretin	Sodium/glucose cotransporter inhibitor
		3355	33,28	cp	BRD-K74236984	UNC-0321	Histone lysine methyltransferase inhibitor
		3352	33,34	cp	BRD-K43468059	byssochlamic-acid	Mycotoxin
		3351	33,38	cp	BRD-K76908866	CP-724714	EGFR inhibitor
		3342	33,53	cp	BRD-K64606589	apicidin	HDAC inhibitor
		3343	33,53	cp	BRD-K30570479	VU-0400195-3	Glutamate receptor modulator
		3344	33,53	cp	BRD-K81225797	SCH-58261	Adenosine receptor antagonist
		3341	33,54	cp	BRD-A65767837	hydrocortisone	Glucocorticoid receptor agonist
		3337	33,62	cp	BRD-K56558538	ambroxol	Sodium channel blocker
		3339	33,62	cp	BRD-K91263825	nortriptyline	Tricyclic antidepressant
		3331	33,81	cp	BRD-A09161221	nomilin	HSP inhibitor
		3330	33,84	cp	BRD-A58564983	selamectin	Nematocide
		3323	33,97	cp	BRD-K51018020	VAMA-37	DNA dependent protein kinase inhibitor
		3312	34,19	cp	BRD-A67981824	cefotaxime	Bacterial cell wall synthesis inhibitor
		3310	34,24	cp	BRD-K85871428	SC-68376	p38 MAPK inhibitor
		3304	34,35	cp	BRD-K96402602	farnesylthiotriazole	PPMTase inhibitor
		3299	34,48	cp	BRD-K26134695	calpeptin	Calpain inhibitor
		3298	34,49	cp	BRD-K63533170	AM-630	Cannabinoid receptor antagonist
		3296	34,54	cp	BRD-A66563878	medetomidine	Adrenergic receptor agonist
		3292	34,7	cp	BRD-A41995253	brucine	Glycine receptor antagonist
		3285	34,97	cp	BRD-K81839095	estrone	Estrogen receptor agonist
		3279	35,03	cp	BRD-K93201660	ML-7	Myosin light chain kinase inhibitor
		3264	35,52	cp	BRD-K81876028	CP-93129	Serotonin receptor agonist
		3262	35,57	cp	BRD-K00673382	famotidine	Histamine receptor antagonist
		3253	35,74	cp	BRD-K41859756	NVP-AUY922	HSP inhibitor
		3254	35,74	cp	BRD-K88625236	nonoxynol-9	Membrane integrity inhibitor
		3249	35,81	cp	BRD-K05737787	isoeugenol	Nitric oxide production inhibitor
		3248	35,83	cp	BRD-K97118047	4,5,6,7-tetrabromobenzotriazole	Casein kinase inhibitor
		3247	35,86	cp	BRD-K32795028	1-benzylimidazole	Thromboxane synthase inhibitor
		3246	35,87	cp	BRD-K49671696	ketanserin	Serotonin receptor antagonist
		3245	35,94	cp	BRD-K32164935	tolazamide	ATP channel blocker
		3243	35,95	cp	BRD-A02481876	importazole	Importin-beta transport receptor inhibitor
		3244	35,95	cp	BRD-A96456596	FPL-55712	Leukotriene receptor antagonist
		3241	35,97	cp	BRD-K47539947	tetradecylthioacetic-acid	Lipid peroxidase inhibitor
		3221	36,53	cp	BRD-U08759356	EI-346-erlotinib-analog	EGFR inhibitor
		3218	36,57	cp	BRD-K35240538	methylprednisolone	Glucocorticoid receptor agonist
		3216	36,6	cp	BRD-K13032584	procarbazine	Monoamine oxidase inhibitor
		3212	36,63	cp	BRD-K93095519	SJ-172550	MDM inhibitor
		3211	36,64	cp	BRD-K41713976	E-4031	Potassium channel blocker
		3208	36,7	cp	BRD-K95851186	CGP-13501	GABA receptor modulator
		3207	36,71	cp	BRD-K59753853	MDL-29951	Glutamate receptor antagonist
		3203	36,79	cp	BRD-K03440695	boldine	Acetylcholine receptor antagonist
		3196	37,06	cp	BRD-K63945320	dihydrosamidin	Phospholipase inhibitor
		3193	37,09	cp	BRD-K46556543	canrenoic-acid	Mineralocorticoid receptor antagonist
		3192	37,1	cp	BRD-K20287671	SU-4312	PDGFR receptor inhibitor
		3188	37,23	cp	BRD-A03623303	metoprolol	Adrenergic receptor antagonist
		3186	37,3	cp	BRD-A74500471	ethambutol	Bacterial cell wall synthesis inhibitor
		3181	37,37	cp	BRD-K31471398	dihydrexidine	Dopamine receptor agonist
		3178	37,44	cp	BRD-A78391468	prednisolone	Glucocorticoid receptor agonist
		3177	37,45	cp	BRD-A63667919	methylergometrine	Dopamine receptor antagonist
		3173	37,49	cp	BRD-K88551539	CAY-10585	HIF modulator
		3172	37,52	cp	BRD-A62035778	scopolamine	Acetylcholine receptor antagonist
		3171	37,55	cp	BRD-K13927029	retinol	Retinoid receptor ligand
		3169	37,61	cp	BRD-K19796430	erismodegib	Smoothened receptor antagonist
		3168	37,64	cp	BRD-A01593789	chlormadinone	5-alpha reductase inhibitor
		3167	37,68	cp	BRD-A00520476	otenzepad	Acetylcholine receptor antagonist
		3162	37,87	cp	BRD-A98299281	velnacrine	cholinesterase inhibitor
		3153	38	cp	BRD-K77171813	proxyfan	Histamine receptor modulator
		3151	38,08	cp	BRD-K73589491	nizatidine	Histamine receptor antagonist
		3150	38,11	cp	BRD-K00337317	NU-7441	DNA dependent protein kinase inhibitor
		3139	38,38	cp	BRD-A96255180	ribavirin	Antiviral
		3136	38,5	cp	BRD-K21283037	riluzole	Glutamate inhibitor
		3127	38,81	cp	BRD-K68407802	KIN001-055	EGFR inhibitor
		3125	38,9	cp	BRD-A30655177	LFM-A13	BTK inhibitor
		3123	38,93	cp	BRD-K59851896	calycanthine	GABA release inhibitor
		3122	38,95	cp	BRD-K60219430	serdemetan	MDM inhibitor
		3117	39,01	cp	BRD-K58772419	AZD-6482	PI3K inhibitor
		3115	39,02	cp	BRD-K32526544	DCEBIO	Potassium channel activator
		3116	39,02	cp	BRD-K15616905	CCCP	Mitochondrial oxidative phosphorylation uncoupler
		3110	39,14	cp	BRD-K55301415	abiraterone	17,20 lyase inhibitor
		3111	39,14	cp	BRD-K61269089	daphnetin	Protein kinase inhibitor
		3108	39,15	cp	BRD-K52721684	PCO-400	Potassium channel activator
		3106	39,21	cp	BRD-K22385716	LY-303511	Casein kinase inhibitor
		3098	39,43	cp	BRD-K49294207	BIBU-1361	EGFR inhibitor
		3092	39,82	cp	BRD-K07888196	tyrphostin-AG-538	IGF-1 inhibitor
		3088	39,92	cp	BRD-K96778649	tyrphostin-47	EGFR inhibitor
		3086	39,94	cp	BRD-K56957086	dacinostat	HDAC inhibitor
		3087	39,94	cp	BRD-K28296557	AKT-inhibitor-IV	AKT inhibitor
		3083	39,97	cp	BRD-K52020312	metronidazole	DNA inhibitor
		3080	40,01	cp	BRD-K28137194	loreclezole	GABA receptor agonist
		3079	40,05	cp	BRD-K98530306	clonidine	Adrenergic receptor agonist
		3076	40,1	cp	BRD-A87479750	tenidap	Cyclooxygenase inhibitor
		3066	40,34	cp	BRD-A79465854	auranofin	NFkB pathway inhibitor
		3061	40,44	cp	BRD-K15933101	ropinirole	Dopamine receptor agonist
		3055	40,54	cp	BRD-K10573841	tunicamycin	GLCNAC phosphotransferase inhibitor
		3053	40,55	cp	BRD-A64228451	terreic-acid	BTK inhibitor
		3051	40,62	cp	BRD-K16277217	piperacetazine	Dopamine receptor antagonist
		3045	40,71	cp	BRD-A99571536	dubinidine	Anti-epileptic
		3044	40,75	cp	BRD-A98378129	talniflumate	Cyclooxygenase inhibitor
		3038	40,83	cp	BRD-K63068307	ZSTK-474	PI3K inhibitor
		3036	40,84	cp	BRD-K45435259	SCH-23390	Dopamine receptor antagonist
		3031	41,03	cp	BRD-K43860855	iobenguane	Antineoplastic
		3027	41,17	cp	BRD-A84389633	tropanyl-3,5-dimethylbenzoate	Serotonin receptor antagonist
		3023	41,3	cp	BRD-K74305673	IKK-2-inhibitor-V	IKK inhibitor
		3022	41,37	cp	BRD-K42500029	CGP-57380	MAP kinase inhibitor
		3021	41,41	cp	BRD-K01555864	dibenzoylmethane	Antineoplastic
		3019	41,43	cp	BRD-K29555132	arachidonamide	Cannabinoid receptor agonist
		3016	41,52	cp	BRD-K26160755	RS-45041-190	Imidazoline receptor agonist
		3000	41,79	cp	BRD-K14880289	GW-501516	PPAR receptor agonist
		2999	41,84	cp	BRD-K89210380	biotin	Vitamin B
		2989	42,07	cp	BRD-K24526313	levcromakalim	Potassium channel activator
		2985	42,14	cp	BRD-A00100033	nifurtimox	DNA inhibitor
		2982	42,24	cp	BRD-K18787491	U-0126	MEK inhibitor
		2977	42,31	cp	BRD-A71157293	fursultiamine	Vitamin B
		2972	42,45	cp	BRD-K08619838	tremorine	Acetylcholine receptor agonist
		2968	42,52	cp	BRD-K10467831	tibolone	Androgen receptor agonist
		2960	42,64	cp	BRD-K30097969	pitavastatin	HMGCR inhibitor
		2954	42,78	cp	BRD-K27710560	splitomycin	SIRT inhibitor
		2950	42,86	cp	BRD-K40742111	baeomycesic-acid	Lipoxygenase inhibitor
		2943	43,23	cp	BRD-K70490179	rimcazole	Sigma receptor antagonist
		2936	43,42	cp	BRD-K41895714	AS-605240	PI3K inhibitor
		2935	43,44	cp	BRD-K89732114	trifluoperazine	Dopamine receptor antagonist
		2933	43,45	cp	BRD-K67637637	olopatadine	Histamine receptor antagonist
		2932	43,47	cp	BRD-K32821942	azathioprine	Dehydrogenase inhibitor
		2923	43,68	cp	BRD-K07237224	moclobemide	Monoamine oxidase inhibitor
		2921	43,8	cp	BRD-K87024524	phenelzine	Monoamine oxidase inhibitor
		2920	43,83	cp	BRD-K29668683	BD-1063	Sigma receptor antagonist
		2918	43,87	cp	BRD-A02759312	betaxolol	Adrenergic receptor antagonist
		2917	43,88	cp	BRD-A64297288	amlodipine	Calcium channel blocker
		2904	44,24	cp	BRD-A29437505	RWJ-21757	TLR agonist
		2903	44,26	cp	BRD-K86595100	chlordiazepoxide	Benzodiazepine receptor agonist
		2901	44,28	cp	BRD-K92778217	mefenamic-acid	Cyclooxygenase inhibitor
		2900	44,3	cp	BRD-K14200658	syrosingopine	Vesicular monoamine transporter inhibitor
		2898	44,35	cp	BRD-K19295594	gossypol	BCL inhibitor
		2895	44,44	cp	BRD-K17306061	aprepitant	Tachykinin antagonist
		2893	44,47	cp	BRD-K27871032	lysergol	Ergoline alkaloid
		2881	44,74	cp	BRD-K08589866	linsitinib	IGF-1 inhibitor
		2880	44,77	cp	BRD-K44432556	VU-0418946-1	HIF modulator
		2877	44,88	cp	BRD-K89930444	AG-592	Tyrosine kinase inhibitor
		2874	45,04	cp	BRD-K89125793	tinidazole	Antiprotozoal
		2870	45,18	cp	BRD-K73991644	isoquercetin	Aldose reductase inhibitor
		2869	45,22	cp	BRD-K79353516	indolophenanthridine	CALY activator
		2867	45,27	cp	BRD-K31491153	1-phenylbiguanide	Serotonin receptor agonist
		2864	45,43	cp	BRD-K13169950	NSC-3852	HDAC inhibitor
		2853	45,9	cp	BRD-A18763547	BAX-channel-blocker	Cytochrome C release inhibitor
		2847	46,06	cp	BRD-K63430059	methoxsalen	DNA synthesis inhibitor
		2835	46,21	cp	BRD-K91336023	mesulergine	Dopamine receptor agonist
		2818	46,68	cp	BRD-K97056771	HY-11007	BCR-ABL kinase inhibitor
		2817	46,7	cp	BRD-K25906698	immepip	Histamine receptor agonist
		2812	46,83	cp	BRD-K91370081	anisomycin	DNA synthesis inhibitor
		2808	46,94	cp	BRD-A26002865	verrucarin-a	Protein synthesis inhibitor
		2806	46,97	cp	BRD-K45446451	JZL-184	Monoacylglucerol lipase inhibitor
		2805	47,01	cp	BRD-K09132007	D-4476	TGF beta receptor inhibitor
		2797	47,26	cp	BRD-K11696279	BU-239	Imidazoline receptor agonist
		2789	47,55	cp	BRD-K13646352	midostaurin	FLT3 inhibitor
		2786	47,57	cp	BRD-K18855837	varenicline	Acetylcholine receptor agonist
		2781	47,63	cp	BRD-A45664787	iloprost	Platelet aggregation inhibitor
		2773	47,79	cp	BRD-K53545112	CNQX	Glutamate receptor antagonist
		2770	47,82	cp	BRD-K67844266	MLN-4924	Nedd activating enzyme inhibitor
		2769	47,83	cp	BRD-A80775386	hyperforin	Cyclooxygenase inhibitor
		2768	47,86	cp	BRD-K83597974	pargyline	Monoamine oxidase inhibitor
		2767	47,87	cp	BRD-K17674993	diflorasone	Corticosteroid agonist
		2763	47,95	cp	BRD-K54759182	dosulepin	Norepinephrine reuptake inhibitor
		2762	47,97	cp	BRD-A29289453	PCA-4248	Platelet activating factor receptor antagonist
		2761	48,01	cp	BRD-K18799075	BAY-59-3074	Cannabinoid receptor partial agonist
		2760	48,02	cp	BRD-K50891186	GR-103691	Dopamine receptor antagonist
		2744	48,48	cp	BRD-A26384407	chlortalidone	Carbonic anhydrase inhibitor
		2739	48,56	cp	BRD-K61829047	7b-cis	Exportin antagonist
		2738	48,58	cp	BRD-K65910366	KUC103904N	−666
		2733	48,75	cp	BRD-A41519720	ezetimibe	Niemann-Pick C1-like 1 protein antagonist
		2732	48,8	cp	BRD-K70881766	solanine	Acetylcholinesterase inhibitor
		2729	48,88	cp	BRD-K92492521	LY-255283	Leukotriene receptor antagonist
		2725	49	cp	BRD-K53857191	risperidone	Dopamine receptor antagonist
		2722	49,02	cp	BRD-A55594068	vinblastine	Microtubule inhibitor
		2720	49,04	cp	BRD-K14765469	vesamicol	Acetylcholinesterase inhibitor
		2718	49,06	cp	BRD-A11678676	wortmannin	PI3K inhibitor
		2715	49,12	cp	BRD-K17497770	butein	EGFR inhibitor
		2713	49,18	cp	BRD-K05804044	AZ-628	RAF inhibitor
		2712	49,19	cp	BRD-K92870997	pterostilbene	Cyclooxygenase inhibitor
		2707	49,32	cp	BRD-K08890269	CO-102862	Sodium channel blocker
		2706	49,34	cp	BRD-K68756823	FR-180204	−666
		2703	49,38	cp	BRD-K25394294	oxaprozin	Cyclooxygenase inhibitor
		2696	49,45	cp	BRD-K73824630	skatole	Thrombin inhibitor
		2694	49,47	cp	BRD-K50135270	GBR-12935	Dopamine uptake inhibitor
		2692	49,52	cp	BRD-K91904471	SD-169	p38 MAPK inhibitor
		2691	49,53	cp	BRD-A95445494	maackiain	Sodium/glucose cotransporter inhibitor
		2690	49,57	cp	BRD-A37817666	picrotoxin	GABA receptor antagonist
		2689	49,58	cp	BRD-A45543382	metrizamide	Radiopaque medium
		2686	49,61	cp	BRD-K67277431	picotamide	Thromboxane receptor antagonist
		2682	49,66	cp	BRD-A65597028	RX-821002	Adrenergic receptor antagonist
		2677	49,76	cp	BRD-K52219182	BRD-K52219182	Phosphodiesterase inhibitor
		2674	49,8	cp	BRD-K28346421	rifapentine	RNA polymerase inhibitor
		2672	49,84	cp	BRD-K26429091	J-104129	Acetylcholine receptor antagonist
		2669	49,99	cp	BRD-K83988098	alvespimycin	HSP inhibitor
		2667	50,03	cp	BRD-K14965640	ibuprofen	Cyclooxygenase inhibitor
		2665	50,05	cp	BRD-K76872913	benzanthrone	Aromatic hydrocarbon derivative
		2658	50,25	cp	BRD-A39747742	estradiol-valerate	Estrogen receptor agonist
		2657	50,26	cp	BRD-K14821540	FCCP	Mitochondrial oxidative phosphorylation uncoupler
		2654	50,37	cp	BRD-A01787639	naftopidil	Adrenergic receptor antagonist
		2652	50,39	cp	BRD-K22227508	targinine	Nitric oxide synthase inhibitor
		2649	50,43	cp	BRD-K23913458	coumarin	Vitamin K antagonist
		2642	50,66	cp	BRD-K96740444	itopride	Dopamine receptor antagonist
		2631	51,07	cp	BRD-K02992638	lamivudine	Nucleoside reverse transcriptase inhibitor
		2630	51,1	cp	BRD-K11163873	phenanthridone	PARP inhibitor
		2629	51,16	cp	BRD-K72222507	quinapril	ACE inhibitor
		2626	51,36	cp	BRD-K97158071	droperidol	Dopamine receptor antagonist
		2625	51,43	cp	BRD-K85503079	perospirone	Dopamine receptor antagonist
		2623	51,51	cp	BRD-K81209159	herniarin	Acetylcholinesterase inhibitor
		2616	51,58	cp	BRD-K15409150	penfluridol	T-type calcium channel blocker
		2614	51,62	cp	BRD-K49372556	mofezolac	Cyclooxygenase inhibitor
		2611	51,67	cp	BRD-K04196797	oxcarbazepine	Sodium channel blocker
		2603	51,81	cp	BRD-K83289131	CAY-10618	NAMPT inhibitor
		2600	51,86	cp	BRD-A22844106	tenoxicam	Cyclooxygenase inhibitor
		2597	52,03	cp	BRD-K14282469	LY-165163	Serotonin receptor antagonist
		2595	52,08	cp	BRD-K26669427	WR-216174	PFMRK inhibitor
		2593	52,15	cp	BRD-A56012032	thiorphan	Membrane metalloendopeptidase inhibitor
		2592	52,16	cp	BRD-K06335600	tizanidine	Adrenergic receptor agonist
		2585	52,36	cp	BRD-K10870738	CDC	Lipoxygenase inhibitor
		2582	52,38	cp	BRD-K53220666	trimetozine	Sedative
		2580	52,5	cp	BRD-K10843433	phenylbutazone	Cyclooxygenase inhibitor
		2576	52,62	cp	BRD-K60770992	pergolide	Dopamine receptor agonist
		2574	52,7	cp	BRD-A42346008	metanephrine	Epinephrine metabolite
		2565	52,99	cp	BRD-K93176058	AC-55649	Retinoid receptor agonist
		2559	53,11	cp	BRD-K91699951	benzonatate	Local anesthetic
		2558	53,12	cp	BRD-A17453586	MDL-72832	Serotonin receptor agonist
		2546	53,41	cp	BRD-A69960130	bromocriptine	Dopamine receptor agonist
		2544	53,54	cp	BRD-K89402695	L-655240	Thromboxane receptor antagonist
		2539	53,61	cp	BRD-K01095011	finasteride	5-alpha reductase inhibitor
		2535	53,79	cp	BRD-K28075147	biochanin-a	Estrogen receptor agonist
		2536	53,79	cp	BRD-K78280988	anandamide	Cannabinoid receptor agonist
		2534	53,81	cp	BRD-K17075857	chloroxine	Opioid receptor antagonist
		2529	53,89	cp	BRD-K17705806	JTC-801	Opioid receptor antagonist
		2519	54,1	cp	BRD-A07765530	epinephrine	carbonic anhydrase activator
		2517	54,16	cp	BRD-K98548675	parthenolide	NFkB pathway inhibitor
		2514	54,19	cp	BRD-K93332168	isocarboxazid	Monoamine oxidase inhibitor
		2505	54,39	cp	BRD-A50684349	fenoldopam	Dopamine receptor agonist
		2501	54,43	cp	BRD-K04185004	oxybuprocaine	Local anesthetic
		2498	54,49	cp	BRD-K94919853	10H-phenothiazin-10-yl)(p-tolyl)methanone	Butyrylcholinesterase inhibitor
		2499	54,49	cp	BRD-A71765365	mepireserpate	Catecholamine depleting sympatholytic
		2493	54,56	cp	BRD-K13211965	L-741742	Dopamine receptor antagonist
		2492	54,57	cp	BRD-K87158025	benzamil	Sodium channel blocker
		2490	54,61	cp	BRD-A99833829	bethanechol	Acetylcholine receptor agonist
		2469	55,07	cp	BRD-A29901043	KIN001-127	ITK inhibitor
		2467	55,12	cp	BRD-K10176267	L-701252	Glutamate receptor antagonist
		2462	55,43	cp	BRD-K93460210	lamotrigine	Serotonin receptor antagonist
		2450	55,69	cp	BRD-U66370498	androstanol	CAR antagonist
		2446	55,88	cp	BRD-K44899736	RO-16-6941	Monoamine oxidase inhibitor
		2438	56,13	cp	BRD-A60294240	tribenoside	Anti-inflammatory
		2436	56,16	cp	BRD-U44618005	WH-4023	SRC inhibitor
		2433	56,24	cp	BRD-A29082194	gitoxigenin	ATPase inhibitor
		2430	56,27	cp	BRD-K19284129	salvinorin-a	Opioid receptor agonist
		2431	56,27	cp	BRD-A31159102	fluoxetine	Selective serotonin reuptake inhibitor (SSRI)
		2429	56,29	cp	BRD-A62434282	goserelin	Gonadotropin releasing factor hormone receptor agonist
		2428	56,32	cp	BRD-A65671304	candesartan	Angiotensin receptor antagonist
		2423	56,43	cp	BRD-K03642198	AY-9944	Hedgehog pathway modulator
		2422	56,44	cp	BRD-K95885906	quercetagetin	PIM inhibitor
		2420	56,47	cp	BRD-K00532621	midazolam	Benzodiazepine receptor agonist
		2421	56,47	cp	BRD-K50464341	berbamine	Calmodulin antagonist
		2419	56,52	cp	BRD-K73999723	telmisartan	Angiotensin receptor antagonist
		2418	56,55	cp	BRD-K68341547	W-9	Calmodulin antagonist
		2413	56,79	cp	BRD-K31792052	pifithrin	Interleukin receptor antagonist
		2412	56,83	cp	BRD-K28307902	flutamide	Androgen receptor antagonist
		2410	56,86	cp	BRD-K09485525	GANT-61	GLI antagonist
		2406	56,96	cp	BRD-K05181084	NGB-2904	Dopamine receptor antagonist
		2402	57,08	cp	BRD-K66896231	BRD-K66896231	Acetylcholinesterase inhibitor
		2392	57,37	cp	BRD-K42748308	XE-991	Potassium channel blocker
		2390	57,4	cp	BRD-A10715913	sulpiride	Dopamine receptor antagonist
		2388	57,48	cp	BRD-A35338386	NECA	Adenosine receptor agonist
		2387	57,49	cp	BRD-K17561142	amiodarone	Potassium channel blocker
		2384	57,55	cp	BRD-K97752965	nicorandil	Nitric oxide donor
		2378	57,59	cp	BRD-A55913614	primaquine	Antimalarial
		2375	57,6	cp	BRD-K97399794	quercetin	Polar auxin transport inhibitor
		2371	57,68	cp	BRD-K65285700	BRD-K65285700	Cannabinoid receptor agonist
		2369	57,7	cp	BRD-A16332958	modafinil	Adrenergic receptor agonist
		2370	57,7	cp	BRD-K57631554	aminolevulinic-acid	Oxidizing agent
		2368	57,71	cp	BRD-K50398167	meclofenamic-acid	Cyclooxygenase inhibitor
		2364	57,85	cp	BRD-K49519092	immethridine	Histamine receptor agonist
		2359	58,01	cp	BRD-K87696786	LY-456236	Glutamate receptor antagonist
		2357	58,04	cp	BRD-K45861246	azaperone	Dopamine receptor antagonist
		2356	58,05	cp	BRD-A37052580	physostigmine	Acetylcholinesterase inhibitor
		2348	58,28	cp	BRD-K15842202	eudesmic-acid	−666
		2340	58,41	cp	BRD-K56614220	clofazimine	GK0582 inhibitor
		2341	58,41	cp	BRD-K93658967	aloisine	CDK inhibitor
		2339	58,46	cp	BRD-A52193669	withaferin-a	IKK inhibitor
		2337	58,48	cp	BRD-K80778372	RO-19-4605	GABA benzodiazepine site receptor inverse agonist
		2332	58,61	cp	BRD-K64994968	progesterone	Progesterone receptor agonist
		2330	58,63	cp	BRD-K40175214	torin-1	MTOR inhibitor
		2323	58,78	cp	BRD-A41250306	cyclopenthiazide	Thiazide diuretic
		2316	58,9	cp	BRD-K61480498	epoxycholesterol	LXR agonist
		2315	58,94	cp	BRD-K81418486	vorinostat	HDAC inhibitor
		2308	59,03	cp	BRD-K39391626	ethylestrenol	Progesterone receptor agonist
		2309	59,03	cp	BRD-A97730597	hexylcaine	Sodium channel blocker
		2305	59,13	cp	BRD-K96134740	kitasamycin	Protein synthesis inhibitor
		2298	59,34	cp	BRD-A26097136	bulleyaconitine-a	Non-opiod analgesic
		2293	59,47	cp	BRD-K51662849	ilomastat	Matrix metalloprotease inhibitor
		2292	59,49	cp	BRD-K78294846	osthol	Calcium channel blocker
		2289	59,61	cp	BRD-K14221570	benzopurpurin-4b	HIV entry inhibitor
		2286	59,69	cp	BRD-K32292990	CGP-53353	EGFR inhibitor
		2285	59,71	cp	BRD-K18316707	O-1918	Cannabinoid receptor antagonist
		2281	59,75	cp	BRD-K14441456	tyrphostin-AG-556	EGFR inhibitor
		2274	59,84	cp	BRD-A49046702	SKF-89976A	GABA uptake inhibitor
		2268	59,9	cp	BRD-K09631521	thiotepa	Cytochrome P450 inhibitor
		2264	59,96	cp	BRD-K22503835	scriptaid	HDAC inhibitor
		2260	60,06	cp	BRD-K34098590	tienilic-acid	Sodium/potassium/chloride transporter inhibitor
		2253	60,36	cp	BRD-K40255344	tyrphostin-A9	Protein tyrosine kinase inhibitor
		2247	60,46	cp	BRD-A39415247	norethisterone	Progesterone receptor agonist
		2243	60,5	cp	BRD-A09495397	bicuculline	GABA receptor antagonist
		2240	60,57	cp	BRD-K06234293	LY-364947	TGF beta receptor inhibitor
		2238	60,63	cp	BRD-A75455249	kavain	Calcium channel modulator
		2237	60,65	cp	BRD-K59469039	AG-879	Angiogenesis inhibitor
		2236	60,7	cp	BRD-K63630713	etacrynic-acid	Sodium/potassium/chloride transporter inhibitor
		2234	60,74	cp	BRD-K59637651	NSC-119889	Protein synthesis inhibitor
		2233	60,76	cp	BRD-K09537769	NU-7026	DNA dependent protein kinase inhibitor
		2230	60,79	cp	BRD-K64157027	ZD-2079	Adrenergic receptor agonist
		2231	60,79	cp	BRD-K69195780	NAN-190	Serotonin receptor agonist
		2227	60,85	cp	BRD-A49160188	donepezil	Acetylcholinesterase inhibitor
		2224	61	cp	BRD-K10852020	tolcapone	Catechol O methyltransferase inhibitor
		2217	61,25	cp	BRD-K86930074	cediranib	KIT inhibitor
		2214	61,3	cp	BRD-K48115423	2-(4-methoxybenzylthio)-6-methylpyrimidin-4-ol	Matrix metalloprotease inhibitor
		2213	61,34	cp	BRD-K20197062	SA-94315	Caspase inhibitor
		2210	61,37	cp	BRD-K11540476	EMF-BCA1-64	Caspase inhibitor
		2208	61,42	cp	BRD-K67537649	PQ-401	IGF-1 inhibitor
		2207	61,43	cp	BRD-A24122750	saclofen	GABA receptor antagonist
		2203	61,54	cp	BRD-K05906022	limonin	HIV protease inhibitor
		2199	61,63	cp	BRD-K76534306	enrofloxacin	Bacterial DNA gyrase inhibitor
		2191	61,97	cp	BRD-K59331372	SB-366791	TRPV antagonist
		2192	61,97	cp	BRD-A39290993	cyproterone	Androgen receptor antagonist
		2186	62,14	cp	BRD-K57179821	crotamiton	Antipruritic
		2183	62,23	cp	BRD-A01826957	xanthinol	Vasodilator
		2181	62,28	cp	BRD-K53959060	indirubin	CDK inhibitor
		2178	62,3	cp	BRD-K48935217	epothilone	Microtubule inhibitor
		2173	62,45	cp	BRD-A64933752	CV-1808	Adenosine receptor agonist
		2166	62,66	cp	BRD-K72783841	tyrphostin-AG-555	EGFR inhibitor
		2165	62,67	cp	BRD-K11853856	PJ-34	PARP inhibitor
		2153	63,01	cp	BRD-K14681867	somatostatin	Somatostatin receptor agonist
		2146	63,17	cp	BRD-K20742498	RS-39604	Serotonin receptor antagonist
		2144	63,27	cp	BRD-K06854232	AM-580	Retinoid receptor agonist
		2142	63,3	cp	BRD-K19605405	ZM-241385	Adenosine receptor antagonist
		2141	63,31	cp	BRD-K54330070	SB-202190	p38 MAPK inhibitor
		2139	63,32	cp	BRD-K35483542	alitretinoin	Retinoid receptor agonist
		2138	63,33	cp	BRD-K52459643	prostaglandin-e1	Prostanoid receptor agonist
		2135	63,4	cp	BRD-A43671941	oxprenolol	Adrenergic receptor antagonist
		2133	63,48	cp	BRD-A20126139	medrysone	Glucocorticoid receptor agonist
		2131	63,59	cp	BRD-K60640630	mometasone	Glucocorticoid receptor agonist
		2129	63,62	cp	BRD-A08003242	rhodomyrtoxin-b	sodium fluorescein uptake inhibitor
		2128	63,69	cp	BRD-K78431006	crizotinib	ALK inhibitor
		2125	63,76	cp	BRD-K27499107	carbacyclin	IP receptor activator
		2117	63,93	cp	BRD-A76279427	myriocin	Serine palmitoyltransferase inhibitor
		2115	63,95	cp	BRD-K50866992	tropisetron	Serotonin receptor antagonist
		2110	64,07	cp	BRD-A78942461	ICI-118551	Adrenergic receptor antagonist
		2108	64,2	cp	BRD-K07403598	CAY-10470	NFkB pathway inhibitor
		2105	64,27	cp	BRD-K51066026	aminoindazole	Ionophore
		2104	64,28	cp	BRD-K64402243	ivachtin	Caspase inhibitor
		2099	64,47	cp	BRD-K02404261	caffeine	Adenosine receptor antagonist
		2096	64,56	cp	BRD-A77349281	RK-682	Tyrosine phosphatase inhibitor
		2094	64,58	cp	BRD-K38477985	malonoben	Protein tyrosine kinase inhibitor
		2091	64,62	cp	BRD-K99946902	hexylresorcinol	Local anesthetic
		2090	64,67	cp	BRD-A53952395	prilocaine	Local anesthetic
		2089	64,7	cp	BRD-A09828896	SKF-81297	Dopamine receptor agonist
		2085	64,78	cp	BRD-A28422058	L-689560	Glutamate receptor antagonist
		2084	64,8	cp	BRD-K57080016	selumetinib	MEK inhibitor
		2082	64,87	cp	BRD-K44067360	flufenamic-acid	Chloride channel blocker
		2080	64,93	cp	BRD-A61856038	tremulacin	Lipoxygenase inhibitor
		2079	64,95	cp	BRD-A70514680	articaine	Local anesthetic
		2073	65,11	cp	BRD-K35573744	erbstatin-analog	EGFR inhibitor
		2072	65,2	cp	BRD-A36630025	SN-38	Topoisomerase inhibitor
		2065	65,36	cp	BRD-K99818283	PIK-90	PI3K inhibitor
		2066	65,36	cp	BRD-K31542390	mycophenolic-acid	Dehydrogenase inhibitor
		2058	65,61	cp	BRD-K87573634	propylpyrazole	Estrogen receptor agonist
		2057	65,62	cp	BRD-A62025033	temsirolimus	MTOR inhibitor
		2056	65,67	cp	BRD-K77947974	fluspirilene	Dopamine receptor antagonist
		2053	65,72	cp	BRD-A57382968	piroxicam	Cyclooxygenase inhibitor
		2045	65,83	cp	BRD-K90259198	W-7	Calmodulin antagonist
		2038	66,05	cp	BRD-K51302260	KU-C103871	GSP agonist
		2036	66,11	cp	BRD-A11702965	chromomycin-a3	DNA binding agent
		2033	66,17	cp	BRD-A78360835	cercosporin	Photoactivated toxin
		2025	66,31	cp	BRD-K53878242	MMPX	Phosphodiesterase inhibitor
		2026	66,31	cp	BRD-K81128206	edrophonium	Acetylcholinesterase inhibitor
		2012	66,67	cp	BRD-K62996583	lidoflazine	Calcium channel blocker
		2013	66,67	cp	BRD-A14966924	alaproclate	Serotonin receptor antagonist
		2010	66,72	cp	BRD-K55191674	benzylpenicillin	Penicillin binding protein inhibitor
		2005	66,83	cp	BRD-A69512159	carbidopa	Aromatic L-amino acid decarboxylase inhibitor
		2003	66,89	cp	BRD-A50311610	meclozine	CAR agonist
		1999	67,05	cp	BRD-K15086322	JNJ-10191584	Histamine receptor antagonist
		1997	67,07	cp	BRD-K30240666	clemastine	Histamine receptor antagonist
		1993	67,24	cp	BRD-K67352070	TC-2559	Acetylcholine receptor agonist
		1992	67,25	cp	BRD-A16934955	nalbuphine	Opioid receptor agonist
		1989	67,4	cp	BRD-A01346607	flumetasone	Glucocorticoid receptor agonist
		1981	67,59	cp	BRD-A58955223	sulforaphane	Antineoplastic
		1973	67,82	cp	BRD-K04877770	FTase-inhibitor-B581	Farnesyltransferase inhibitor
		1971	67,85	cp	BRD-K79877282	PF-543	Sphingosine kinase inhibitor
		1968	67,9	cp	BRD-K24201553	SB-269970	Serotonin receptor antagonist
		1962	68,05	cp	BRD-K25186396	tangeritin	Cell cycle inhibitor
		1955	68,27	cp	BRD-K20482099	rutin	Antioxidant
		1947	68,52	cp	BRD-K15025317	BAY-11-7821	NFkB pathway inhibitor
		1946	68,54	cp	BRD-K01253243	SB-590885	RAF inhibitor
		1940	68,62	cp	BRD-K97863768	prothionamide	Mycobacterium tuberculosis enoyl-[acyl-carrier-protein] reductase [NADH] (inhA) inhibitor
		1937	68,67	cp	BRD-K34581968	BMS-536924	IGF-1 inhibitor
		1934	68,74	cp	BRD-K32645441	dipropyl-5ct	Serotonin receptor agonist
		1921	69,13	cp	BRD-A72596465	GW-6471	PPAR receptor antagonist
		1918	69,2	cp	BRD-A62021152	WAY-161503	Serotonin receptor agonist
		1916	69,24	cp	BRD-A83892713	rifampicin	RNA polymerase inhibitor
		1914	69,3	cp	BRD-K93325701	damnacanthal	SRC inhibitor
		1910	69,33	cp	BRD-A32349859	methyl-angolensate	Apoptosis inhibitor
		1909	69,34	cp	BRD-K88358234	xaliproden	Serotonin receptor agonist
		1907	69,41	cp	BRD-K08502430	angiogenesis-inhibitor	Angiogenesis inhibitor
		1904	69,45	cp	BRD-K37447567	hydrocotarnine	Opioid receptor antagonist
		1905	69,45	cp	BRD-K55344148	BU-224	Imidazoline receptor ligand
		1900	69,55	cp	BRD-A68723818	brompheniramine	Histamine receptor antagonist
		1899	69,56	cp	BRD-A48720949	testosterone	androgen receptor agonist
		1892	69,66	cp	BRD-A21858158	praziquantel	Anthelmintic
		1889	69,81	cp	BRD-K10961822	latanoprost	Prostanoid receptor agonist
		1882	69,98	cp	BRD-A95513702	androsta-1,4-dien-3,17-dione	Aromatase inhibitor
		1880	70,04	cp	BRD-K76205745	losartan	Angiotensin receptor antagonist
		1881	70,04	cp	BRD-K51575138	TPCA-1	IKK inhibitor
		1877	70,17	cp	BRD-K34776109	glimepiride	Insulin secretagogue
		1873	70,24	cp	BRD-K91290917	amodiaquine	Histamine receptor agonist
		1872	70,25	cp	BRD-A73859745	glycodeoxycholic-acid	Apoptosis stimulant
		1869	70,39	cp	BRD-K81473089	tacrine	Acetylcholinesterase inhibitor
		1865	70,46	cp	BRD-K23383398	T-0901317	LXR agonist
		1857	70,68	cp	BRD-K45296539	ZD-7114	Adrenergic receptor agonist
		1856	70,69	cp	BRD-K91442916	CAM-9-026	Membrane metalloendopeptidase inhibitor
		1855	70,74	cp	BRD-K16621777	enobosarm	Androgen receptor modulator
		1854	70,81	cp	BRD-K03109492	NSC-663284	CDC inhibitor
		1851	70,87	cp	BRD-K68392338	ZK-93426	Benzodiazepine receptor antagonist
		1849	70,95	cp	BRD-K70914287	BIBX-1382	EGFR inhibitor
		1846	71,02	cp	BRD-K38903228	hesperidin	Flavanone glycoside
		1845	71,09	cp	BRD-A93424738	dexamethasone	Glucocorticoid receptor agonist
		1839	71,15	cp	BRD-K37691127	hinokitiol	Tyrosinase inhibitor
		1835	71,16	cp	BRD-K18036262	L-168049	Glucagon receptor antagonist
		1824	71,41	cp	BRD-A11135865	nor-binaltorphimine	Opioid receptor antagonist
		1823	71,42	cp	BRD-A66927094	nemonapride	Dopamine receptor antagonist
		1820	71,52	cp	BRD-K28578425	cilostamide	Phosphodiesterase inhibitor
		1821	71,52	cp	BRD-K95609758	BMS-191011	Potassium channel activator
		1819	71,57	cp	BRD-K68065987	MK-2206	AKT inhibitor
		1817	71,62	cp	BRD-A79981887	midodrine	Adrenergic receptor agonist
		1815	71,63	cp	BRD-A53131506	epitestosterone	Inactive testosterone analog
		1816	71,63	cp	BRD-K49448285	bisindolylmaleimide	CDK inhibitor
		1814	71,67	cp	BRD-K32977963	eugenol	Androgen receptor antagonist
		1811	71,75	cp	BRD-A31521121	methocarbamol	Muscle relaxant
		1810	71,76	cp	BRD-K09668667	benzo(a)pyrene	Carcinogen
		1808	71,79	cp	BRD-A70649075	sulconazole	Sterol demethylase inhibitor
		1807	71,82	cp	BRD-K59773493	benzohydroxamic-acid	Antifungal
		1805	71,84	cp	BRD-K07736136	VX-702	p38 MAPK inhibitor
		1803	71,85	cp	BRD-A89434049	sarmentogenin	ATPase inhibitor
		1801	71,9	cp	BRD-K82561139	ricinine	Casein kinase inhibitor
		1800	71,91	cp	BRD-A93477898	PETCM	Caspase activator
		1797	71,97	cp	BRD-K97365803	PI-828	PI3K inhibitor
		1793	72,04	cp	BRD-K66788707	fludarabine	DNA synthesis inhibitor
		1784	72,26	cp	BRD-A23359898	sibutramine	Serotonin reuptake inhibitor
		1782	72,27	cp	BRD-A73741725	exemestane	Aromatase inhibitor
		1780	72,32	cp	BRD-A80502530	cinobufagin	ATPase inhibitor
		1778	72,35	cp	BRD-K07212038	selinidin	Mast cell stabilizer
		1779	72,35	cp	BRD-K43978949	PIT	Purinergic receptor antagonist
		1775	72,42	cp	BRD-K99107520	felbamate	Glutamate receptor antagonist
		1773	72,44	cp	BRD-K73982490	BI-78D3	JNK inhibitor
		1774	72,44	cp	BRD-K41707108	ceramide	Phosphoenolpyruvate carboxylase activator
		1769	72,55	cp	BRD-A68589262	troxipide	Glucosamine synthetase stimulant
		1768	72,57	cp	BRD-A77050075	heraclenol	Vitamin K antagonist
		1763	72,65	cp	BRD-K51677086	erythromycin	NFkB pathway inhibitor
		1761	72,67	cp	BRD-K52911425	GDC-0941	PI3K inhibitor
		1760	72,68	cp	BRD-K67783091	haloperidol	Dopamine receptor antagonist
		1759	72,69	cp	BRD-K90976994	dehydrocholic-acid	Bile acid
		1758	72,73	cp	BRD-K24240364	GYKI-52466	Glutamate receptor antagonist
		1753	72,82	cp	BRD-K93080877	Ala-Ala-Phe-CMK	Tripeptidyl peptidase inhibitor
		1751	72,88	cp	BRD-A78295502	hydroquinine	Antiarrhythmic
		1745	72,98	cp	BRD-A84481105	thioridazine	Dopamine receptor antagonist
		1743	73,01	cp	BRD-A91452556	estradiol-cypionate	Estrogen receptor agonist
		1742	73,02	cp	BRD-K26818574	BIX-01294	Histone lysine methyltransferase inhibitor
		1740	73,03	cp	BRD-K50168500	canertinib	EGFR inhibitor
		1735	73,11	cp	BRD-K02130563	panobinostat	HDAC inhibitor
		1733	73,12	cp	BRD-K86434416	selegiline	Monoamine oxidase inhibitor
		1729	73,16	cp	BRD-K63792901	arecaidine	Acetylcholine receptor agonist
		1724	73,27	cp	BRD-K67578145	GDC-0879	RAF inhibitor
		1723	73,28	cp	BRD-A18579359	wiskostatin	Neural Wiskott-Aldrich syndrome protein inhibitor
		1712	73,43	cp	BRD-A17428743	BW-723C86	Serotonin receptor agonist
		1710	73,47	cp	BRD-K94832621	Y-134	Estrogen receptor antagonist
		1707	73,52	cp	BRD-K19227686	phenolphthalein	Indicator dye
		1706	73,54	cp	BRD-K33818169	GW-3965	LXR agonist
		1703	73,6	cp	BRD-K04923131	GSK-3-inhibitor-IX	Glycogen synthase kinase inhibitor
		1701	73,62	cp	BRD-A82590476	SDZ-NKT-343	Tachykinin antagonist
		1696	73,78	cp	BRD-A13650332	flucloxacillin	Bacterial cell wall synthesis inhibitor
		1695	73,82	cp	BRD-K15916496	clotrimazole	Cytochrome P450 inhibitor
		1693	73,83	cp	BRD-K52522949	NCH-51	HDAC inhibitor
		1692	73,85	cp	BRD-A61470182	n-formylmethionylalanine	macrophage activator
		1681	74,26	cp	BRD-K88868628	iodoacetic-acid	Cysteine peptidase inhibitor
		1679	74,31	cp	BRD-K05104363	PD-184352	MEK inhibitor
		1677	74,35	cp	BRD-A42831637	tetrahydrocannabinol-7-oic-acid	Anti-inflammatory
		1672	74,45	cp	BRD-K36616567	doxepin	Histamine receptor antagonist
		1669	74,49	cp	BRD-K89687904	PKCbeta-inhibitor	PKC inhibitor
		1667	74,54	cp	BRD-K39983086	loteprednol	Glucocorticoid receptor agonist
		1666	74,58	cp	BRD-A89337244	PD-102807	Acetylcholine receptor antagonist
		1664	74,63	cp	BRD-A68929948	DAPT-GSI-IX	Gamma secretase inhibitor
		1663	74,65	cp	BRD-M86331534	pyrvinium-pamoate	AKT inhibitor
		1659	74,8	cp	BRD-K34441861	moexipril	ACE inhibitor
		1656	74,91	cp	BRD-K37814297	acepromazine	Dopamine receptor antagonist
		1655	74,93	cp	BRD-K82688027	RG-13022	PDGFR receptor inhibitor
		1653	74,96	cp	BRD-K60160658	tiagabine	GABA uptake inhibitor
		1652	74,98	cp	BRD-K05528470	L-745870	Dopamine receptor antagonist
		1650	75,08	cp	BRD-A35912562	pregnenolone	Glutamate receptor modulator
		1649	75,1	cp	BRD-K90885812	propantheline	Acetylcholine receptor antagonist
		1646	75,17	cp	BRD-A96485169	EBPC	Aldose reductase inhibitor
		1645	75,3	cp	BRD-K81855038	roxatidine	Histamine receptor antagonist
		1641	75,36	cp	BRD-K78692225	leflunomide	Dihydroorotate dehydrogenase inhibitor
		1638	75,47	cp	BRD-K34608650	BRD-K34608650	Cannabinoid receptor agonist
		1635	75,51	cp	BRD-K40990712	hexamethyleneamiloride	Sodium/hydrogen antiport inhibitor
		1634	75,53	cp	BRD-A29731977	17-hydroxyprogesterone-caproate	progesterone receptor agonist
		1625	75,75	cp	BRD-K11399644	phenformin	AMPK activator
		1622	75,77	cp	BRD-K76064317	tyrphostin-AG-1296	FLT3 inhibitor
		1620	75,83	cp	BRD-K65331431	retinyl	vitamin analog
		1614	76,01	cp	BRD-K09635134	l-erythro-MAPP	negative control for D-erythro-MAPP
		1612	76,04	cp	BRD-K18909381	CGS-12066B	Serotonin receptor agonist
		1613	76,04	cp	BRD-K06388322	pramipexole	Dopamine receptor agonist
		1604	76,21	cp	BRD-U33728988	QL-X-138	MTOR inhibitor
		1603	76,24	cp	BRD-K70976396	cefoxitin	Bacterial cell wall synthesis inhibitor
		1601	76,34	cp	BRD-K41170226	deoxycholic-acid	G protein-coupled receptor agonist
		1599	76,39	cp	BRD-K26241953	piceatannol	SYK inhibitor
		1591	76,53	cp	BRD-K08996725	zolantidine	Histamine receptor antagonist
		1590	76,54	cp	BRD-A55416093	colforsin	Adenylyl cyclase activator
		1587	76,66	cp	BRD-K39823328	VU-0366037-2	Glutamate receptor modulator
		1586	76,67	cp	BRD-K61691971	avrainvillamide-analog-1	nucleophosmin inhibitor
		1582	76,71	cp	BRD-A80928489	1-monopalmitin	P-glycoprotein inhibitor
		1578	76,86	cp	BRD-A84327315	calcitriol	Vitamin D receptor agonist
		1577	76,88	cp	BRD-K64517075	heliomycin	ATP synthase inhibitor
		1570	77,04	cp	BRD-A04308630	genipin	Choleretic agent
		1566	77,12	cp	BRD-K41868777	W-5	Calmodulin antagonist
		1565	77,15	cp	BRD-K27305650	LY-294002	MTOR inhibitor
		1560	77,23	cp	BRD-K05434375	HA-1004	Calcium channel blocker
		1557	77,31	cp	BRD-A65615053	zacopride	Serotonin receptor antagonist
		1554	77,4	cp	BRD-K68873215	phosphodiesterase-V-inhibitor-II	Phosphodiesterase inhibitor
		1553	77,42	cp	BRD-K22031190	diflunisal	Prostanoid receptor antagonist
		1551	77,45	cp	BRD-M00539986	formoterol	Adrenergic receptor agonist
		1549	77,5	cp	BRD-K67868012	PI-103	MTOR inhibitor
		1547	77,51	cp	BRD-K33882852	ZK-93423	Benzodiazepine receptor agonist
		1544	77,53	cp	BRD-K14618467	IKK-16	IKK inhibitor
		1543	77,54	cp	BRD-K49945136	GR-113808	Serotonin receptor antagonist
		1540	77,57	cp	BRD-A73605923	mocimycin	Protein synthesis inhibitor
		1541	77,57	cp	BRD-A55369275	CGP-54626	GABA receptor antagonist
		1539	77,59	cp	BRD-K78373679	RO-3306	CDK inhibitor
		1535	77,6	cp	BRD-K93480852	KN-93	Calcium-calmodulin dependent protein kinase inhibitor
		1526	77,77	cp	BRD-K00627859	tubastatin-a	HDAC inhibitor
		1523	77,8	cp	BRD-A87848830	bimatoprost	Prostanoid receptor agonist
		1519	77,92	cp	BRD-K35960502	niclosamide	DNA replication inhibitor
		1518	77,93	cp	BRD-K59522102	piperine	Monoamine oxidase inhibitor
		1514	78	cp	BRD-K18619710	digoxigenin	Steroid
		1515	78	cp	BRD-K68143200	SA-792541	CDC inhibitor
		1512	78,04	cp	BRD-K55424922	anpirtoline	Serotonin receptor agonist
		1510	78,05	cp	BRD-K47936004	piribedil	Dopamine receptor agonist
		1511	78,05	cp	BRD-K23875128	RHO-kinase-inhibitor-III[rockout]	Rho associated kinase inhibitor
		1508	78,07	cp	BRD-K15519488	CS-110266	Dopamine receptor agonist
		1509	78,07	cp	BRD-A22713669	BVT-948	Tyrosine phosphatase inhibitor
		1503	78,16	cp	BRD-K08554278	bisbenzimide	DNA binding agent
		1499	78,21	cp	BRD-K40530731	hyoscyamine	Acetylcholine receptor antagonist
		1493	78,29	cp	BRD-K54314721	zolmitriptan	Serotonin receptor agonist
		1491	78,3	cp	BRD-K31611373	fluprostenol	Prostanoid receptor agonist
		1490	78,33	cp	BRD-K06426971	ryuvidine	Histone lysine methyltransferase inhibitor
		1489	78,35	cp	BRD-K09471561	levofloxacin	Bacterial DNA gyrase inhibitor
		1487	78,44	cp	BRD-K89375097	pirenzepine	Acetylcholine receptor antagonist
		1486	78,45	cp	BRD-K00206590	P-1075	ATP channel activator
		1478	78,79	cp	BRD-A74904029	EI-231	Casein kinase inhibitor
		1475	78,81	cp	BRD-K46441700	GR-55562	Serotonin receptor antagonist
		1474	78,82	cp	BRD-A98431941	ephedrine	Adrenergic receptor agonist
		1472	78,89	cp	BRD-K77908580	entinostat	HDAC inhibitor
		1464	79,07	cp	BRD-K07762753	aminopurvalanol-a	Tyrosine kinase inhibitor
		1463	79,08	cp	BRD-K68095457	palmitoylethanolamide	Cannabinoid receptor agonist
		1458	79,23	cp	BRD-A25067867	benzatropine	Acetylcholine receptor antagonist
		1454	79,28	cp	BRD-K37312348	kenpaullone	CDK inhibitor
		1452	79,32	cp	BRD-K82164249	andarine	Androgen receptor modulator
[truncated: 432 more rows]
